# Supplementary material for: Genome-wide identification, gene cloning, subcellular location and expression analysis of the OPR gene family under salt stress in sweetpotato
Source: BMC Plant Biol. 2024 Dec 6;24:1171. doi: 10.1186/s12870-024-05887-8 (PMC11622663; doi:10.1186/s12870-024-05887-8)
Supplement: Supplementary file 1 — Supplementary Material 1. [file 12870_2024_5887_MOESM1_ESM.xlsx]

## Sheet: Table S1
Table S1.Basic information and physicochemical properties of OPR genes in sweetpotato
Gene name	Gene ID	LG	Gene length(bp)	Prote in Length[23]	Group	pI	MW(Da)	GRAVY	Subcellular Localization
IbOPR1	g11772	3	1140	379	Ⅰ	6.47	42224.9	-0.322	Cytoplasm
IbOPR2	g16326	4	1203	400	Ⅱ	8.78	44147.4	-0.21	Peroxisome
IbOPR3	g26200	7	1200	399	Ⅱ	5.68	43785.4	-0.213	Peroxisome
IbOPR4	g26220	7	1329	442	Ⅱ	5.9	48513.1	-0.115	Peroxisome
IbOPR5	g50543	12	1119	372	Ⅰ	5.96	41257.6	-0.414	Cytoplasm
IbOPR6	g50544	12	1134	377	Ⅰ	6.1	41935.6	-0.362	Cytoplasm
IbOPR7	g50545	12	1134	377	Ⅰ	5.82	41778.3	-0.397	Cytoplasm
IbOPR8	g50546	12	1113	370	Ⅰ	5.83	41275.5	-0.453	Cytoplasm
IbOPR9	g58412	14	957	318	Ⅱ	5.43	34972.7	-0.104	Cytoplasm
