# Supplementary material for: Genome-wide identification, gene cloning, subcellular location and expression analysis of the OPR gene family under salt stress in sweetpotato
Source: BMC Plant Biol. 2024 Dec 6;24:1171. doi: 10.1186/s12870-024-05887-8 (PMC11622663; doi:10.1186/s12870-024-05887-8)
Supplement: Supplementary file 2 — Supplementary Material 2. [file 12870_2024_5887_MOESM2_ESM.xlsx]

## Sheet: Table S2
Table S2. The name and sequences of different species OPR proteins
Speciese	Gene ID	Named	Protein sequences
Arabidopsis thaliana (Linn.) Heynh.	AT1G76680.1	AtOPR1	MENGEAKQSVPLLTPYKMGRFNLSHRVVLAPLTRQRSYGNVPQPHAAIYYSQRTTPGGFLITEATGVSDT AQGYQDTPGIWTKEHVEAWKPIVDAVHAKGGIFFCQIWHVGRVSNSGFQPNGKAPISCSDKPLMPQIRSN GIDEALFTPPRRLGIEEIPGIVNDFRLAARNAMEAGKHILDLEFKKLKPFKILICVLVVAGFDGVEIHGA NGYLIDQFMKDTVNDRTDEYGGSLQNRCKFPLEIVDAVAKEIGPDRVGIRLSPFADYMESGDTNPGALGL YMAESLNKYGILYCHVIEARMKTMGEVHACPHTLMPMRKAFKGTFISAGGFTREDGNEAVSKGRTDLVAY GRWFLANPDLPKRFQVDAPLNKYDRPTFYTSDPVVGYTDYPFLE…
	AT1G76690.1	AtOPR2	MEMVNAEAKQSVPLLTPYKMGRFNLSHRVVLAPLTRQKSYGSVPQPHAILYYSQRTSPGGFLIAEATGVS DTAQGYPDTPGIWTKEHVEAWKPIVDAVHAKGGIFFCQIWHVGRVSNRGFQPRRQAPISCTGKPIMPQMR ANGIDEARFTPPRRLSIEEIPGIVNDFRLAARNAMEAGFDGVEIHGAHGYLIDQFMKDKVNDRTDEYGGS LQNRCKFALEVVDAVAKEIGPDRVGIRLSPFADYMESGDTNPEALGLYMVESLNKYGILYCHMIEPRMKT VGEIAACSHTLMPMREAFKGTFISAGGFTREDGNEAVAKGRTDLVAYGRWFLANPDLPKRFQLDAPLNKY NRSTFYTSDPVVGYTDYPSLESTA
	AT2G06050.1	AtOPR3	MTAAQGNSNETLFSSYKMGRFDLSHRVVLAPMTRCRALNGVPNAALAEYYAQRTTPGGFLISEGTMVSPG SAGFPHVPGIYSDEQVEAWKQVVEAVHAKGGFIFCQLWHVGRASHAVYQPNGGSPISSTNKPISENRWRV LLPDGSHVKYPKPRALEASEIPRVVEDYCLSALNAIRAGFDGIEIHGAHGYLIDQFLKDGINDRTDQYGG SIANRCRFLKQVVEGVVSAIGASKVGVRVSPAIDHLDATDSDPLSLGLAVVGMLNKLQGVNGSKLAYLHV TQPRYHAYGQTESGRQGSDEEEAKLMKSLRMAYNGTFMSSGGFNKELGMQAVQQGDADLVSYGRLFIANP DLVSRFKIDGELNKYNRKTFYTQDPVVGYTDYPFLAPFSRL
Ipomea triloba	itb03g21670	ItbOPR1	MTQALPIVLGSGPKLFSPYKLGRFNLAHRVVFAPCTRCRALDSIPQQAHVEYYSQRATQG GFLLTEGTMIDPTSAGFPNVPGIFTQEQVEGWKKVVDAVHAKGAVFFCQLWHVGRASHQA YQPDGAPPISSTEKQISEHWPLIMPDGSYGHFSKPKALSTNEISKYVDLYRIAATNAIEA GFDGIELHSAHGYLIDQFLKDGINDRTDQYGGSLENRCRFLLQIIEAVATAIGPDRVAVR ISPAINHMDATDSDPLALGLAVVERLNKLQADLGSKLAYLHVTQPRFTARDDGDANKFGG EEKEALLMNSLRKGYEGSFMSSGGYTRQLGIEAIEKDEADLVSFGRLFIANPDLVLRFKL DAPLNKYDRSTFYTSDPVVGYTDYPFLDQVADS…
	itb07g03760.t1	ItbOPR2	MAKNVGQGQEEEQQEIPLLTPYKMGNFHLSHRIALAPLTRQRSYNTIPQPHAALYYSQRT TKGGLLITEATGVSNTAQGYPDTPGIWTKEQVEAWKPIVDAVHAKGGIFFCQIWHVGRVS SKDFQPNGQPPISSTDKALSKDAIDVGHFIRTPPRRLRTDEIPQIITHFRLAARNAMEAG FDGVEIHGAHGYLIDQFLKDQANDRTDQYGGSVQNRCRFALEIVEAVADEIGADRVGIRL SPFSDYLECGDSNPNDLGVFMAESLNKYGVLYCHMIEPRMKKLWEKSDGLQSLLPMRKAF NGAFLVAGGYADREDGVSAVAGNRADLVVYGRVFLANPDLPKRFELNAPLNKYNRDTFYI PDPVIGYTDYPFLESPTG
	itb07g03770.t1	ItbOPR3	MAAISFHLTSLSPPSINTRRKSIQEVKLLTLGRIVEIRKICRAKVSLEMANNVGDRQEEK QQEIPLLTPYKLGNFQLSHRIVLAPLTRQRSYGNVPQPHAILYYSQRTTKGGLLIAEATG VSDTAQGYPDTPGIWTKEQVEAWKPIVDAVHAKGGIFFCQLWHVGRVSNKGFQPNGQAPI SSTDKSLTPQIRANGIDVAEFTPPRRLRTDEIPQIINDFRLAARNAIEAGFDGVEIHGAH GYLIDQFMKDEINDRTDQYGGSLENRCRFALEIVDAIANEIGADRVGIRLSPFANYMESG DSNPKALGLYMAEALNKYGILYCHMVEPRMKTVGEKSECPDSLLPMRKAFKGTFLVAGGY DREDGIKAVAENRGDLVVYGRLFLANPDLPKRF…
	itb07g03780.t1	ItbOPR4	MHPGSKSTYLAQNCRNQKMANNVDGQEEKQQGIPLLTPYKMGNFHLSHRIVLAPLTRQRS YGNVPQPHAILYYSQRTTKGGLLIAEATGVSDTAQGYRDAPGIWTKEQVEAWKPIVDAVH AKGGFDGVEIHGAHGYLIDQFLKDEVNDRTDQYGGSLENRCRFALEIVDAIANEIGADRV GIRLSPFANYMESGDSNPKALGLYMAEALNKYGILYCHMVEPRMIKVGVKCECPDSLLPM RKAFKGTFLVAGGYEREDGIKAVAENRGDLVVYGRLFLANPDLPKRFELNAPLNMYNRNT FFTSDPVVGYTDYPFLETTA
	itb07g03790.t1	ItbOPR5	MAAISFHLTSLSLPSINTRRKSIQEVKPLTLGRIVEIRKNCRAKVTLEMANNVGDGQEEK QQGIPLLTPYKLGTFQLSHRVVLAPLTRQRSYGHVPQPHAILYYSQRTTKGGLLIAEAAG VSDTAQGYPDTPGIWTKEQVEAWKPIVDAVHAKGGIFFCQIWHGGRVSNKGFQPNGQAPI SSTDKPLTPRFLPNSIDVTEFTPPRRLRTDEIPQIINDFRLAARNAIEAGFDGVEIHGAH GYLIDQFLKDEVNDRTDQYGGSLENRCRFALEIVDAIANEIGADRVGIRLSPFANYMEAG DSNPNALGVYMAEALNKYGILYCHMVEPRMKTVEEKSECPDSLLPMRKAFKGTFLVAGGY DREDGIKALAENRGDLVVYGRLFLANPDLPKRF…
	itb07g03800.t1	ItbOPR6	MHPGSKITYLAQNCRNQKMANNVGDGQEEKQQGIPLLTPYQMGNFHLSHRIVLAPLTRQR SYGNVPQPHAILYYSQRTTKGGLLIAEATGVSDTAQGYRDAPGIWTKEQVEAWKPIVDAV HAKGGIFFCQLWHVGRVSNKGYQPNGQAPISSTDKSFTPQIQANSINEAEFTPPRRLRTD EIPQIISDFRLAARNAIEAGFDGVEIHGAHGYLIDQFLKDGINDRTDQYGGSLENRCRFA LEIVDAIANEIGADRVGIRLSPFANYMESGDSNPKALGLYMAEALNKYGILYCHMVEPRM KTVVEKSECPDSLLPMRKAFKGTFLVAGGYEREDGIKAVAENRGDLVVYGRLFLANPDLP KRFELNAPLNMYNRDTFFTSDPVVGYTDYPFLE…
	itb13g02150.t1	ItbOPR7	GFLITEGTMIDPTSAGFPHVPGIFTKEQVQAWKKVVDAAHAKGAIIFCQLWHVGRASHEV YQPGGSAPISSTDKPISKRWRILMPDGSHGIYPKPRAVGVDDIANVVDYYRIAAINAIEA GFDGVEIHGAHGYLIDQFLKDGINDRKDEYGGSLANRCKFIMQVVQAVATAIGADRLGVR ISPAIDHLDATDSSPLSLGLAVVERLNNLQVDIRTKLAYLHVTQPRYVAYGQTESGKQGS EEEEARLMLTLRNTYQGTFICSGGYTRQLGIEAIAQGDADLVSYGRLFIANPDLVLRFKL DAPLNKYNRKTFYIQDPVVGYTDYPFLNKESRSNLPFSRL
	itb14g06650.t1	ItbOPR8	MQFMPKVLCSSARFGIVAEFHIMPNGQPPISSTGKVLAPQVRTNGVDVAHFSPPRPLRTD EIPGVVNQFRLAARNAIEAGFDGVEIHGAHGYLIEQFLKDQVNDRTDEYGGSLEKRCRFA LEVVEAVASEIGAGRVGIRLSPFANYHESADSNPNALGLYMARALNKYNILYCHVVEPRM IKVGEKAECHESLWPMRKAFKGTFMVAGGYEREDGNQAVADNRADLVAYGRLFLANPDLP KRFEVDAPLNKYNRATFYRPHPVIGYTDYPFLETAIV
Ipomea trifida	itf03g21030.t1	ItfOPR1	MTQALPIVLGSGPKLFSPYKLGRFNLAHRVVFAPCTRCRALDSIPQQAHVEYYSQRATQG GFLLTEGTMIDPTSAGFPNVPGIFTQEQVEAWKKVVDAVHAKGAVFFCQLWHVGRASHQA YQPDGAPPISSTEKQISEHWPLIMPDGSYGHFSKPKALSTNDISKYVDLYRIAATNAIQA GFDGIELHSAHGYLIDQFLKDGINDRTDQYGGSLENRCRFLLQIVEAVATAIGPDRVAVR ISPAINHMDATDSDPLALGLAVVERLNKLQADLGSKLAYLHVTQPRFTARDEGDANKFGG EEKEALLMSSLRKGYEGSFMSSGGYTRQLGIEAIEKDEADLVSFGRLFIANPDLVLRFKL DAPLNKYDRSTFYTSDPVVGYTDYPFLDQVADS…
	itf07g03630.t1	ItfOPR2	MARTSSLDQGSTPSLFSPYKMGRFNLSHRVVLAPCTRCRAINGIPQPALAEYYSQRATQG GFLITEGTMIDPTSAGFPHVPGIFTKEQVEAWKKVVDAVHAKGAIIFCQLWHVGRASHQV YQPGGSAPISSTDKPISKRWRILMPDGSHGIYPKPRVVGVDDIANVVDYYRIAAINAIEA GFDGVEIHGAHGYLIDQFLKDGINDRKDEYGGSLANRCKFIMQVVQAVATAIGADRLGVR ISPAIDHLDATDSSPLSLGLAVVERLNKLQVDIRTKLAYLHVTQPRYVAYGQTESGKQGS EEEEARLMLTLRNTYQGTFICSGGYTRQLGIEAIAQGDADLVSYGRLFIANPDLVLRFKL DAPLNKYNRKTFYTQDPVVGYTDYPFLNKESRS…
	itf07g03640.t1	ItfOPR3	MAAISFHLTSLSPPSINTRRKSIQEVKPLTLARIVEIRKICRAKVSLEMANNVGDGQEEK QQEIPLLTPYKLGNFQLSHRIVLAPLTRQRSYGNVPQPHAILYYSQRTTKGGLLIAEATG VSDTAQGYPDTPGIWTKEQVEAWKPIVDAVHAKGGIFFCQLWHVGRVSNKGFQPNGQAPI SSTDKSLTPQLRANGIDVAEFTPPRRLRTDEIPQIINDFRLAARNAIEAGFDGVEIHGAH GYLIDQFMKDEINDRTDQYGGSLENRCRFALEIVDAIANEIGADRVGIRLSPFANYMQSG DSNPKALGLHMAEALNKYGILYCHMVEPRMKTVGEKSECPDSLLPMRKAFKGTFLVAGGY DREDGIKAVAENRGDLVVYGRLFLANPDLPKRF…
	itf07g03650.t1	ItfOPR4	MHPGSKTTYLGQNCRNQKMANNVDGQEEKQQGIPLLTPYKMGNFHLSHRIVLAPLTRQRS YGNVPQPHAILYYSQRTTKGGLLIAEATGVSDTAQGYRDAPGIWTKEQVEAWKPIVDAVH AKGGIFFCQLWHVGRVSNKGYQPNGQAPISSTDKSFTPQIRANSINAAESTPPRRLRTDE IPQIINDFRLAARNAIEAGFDGVEIHGAHGYLIDQFLKDEVNDRTDQYGGSLENRCRFAL EIVDAIANEIGADRVGIRLSPFANYMESGDSNPKALGVYMAEALNKYGILYCHMVEPRMI KVGEKCECPDSLLPMRKAFKGTFLVAGGYEREDGIKAVAENRGDLVVYGRLFLANPDLPK RFELNAPLNMYNRDTFFTSDPVVGYTDYPFLET…
	itf07g03660.t1	ItfOPR5	MANSVGQGQEEKQHESPLLTPYKMGKFHLSHRIVLAPLTRQRSYNTIPQPHAILHYSQRT TKGGLLIAEATAVSDTAIGYTDTPGIWTKQQVEAWKPIVDAVHAKGGIFFCQIGHVGRVS NTDFQPNGQAPISSTDKPLTPQNQAQFTPPRRLRADEIPRVINDFRLAARNAIEAGFDGV EIHGAHGYLIEQFLKDGVNDRTDEYGGCLQNRCRFALEVVEAVADEIGGERVGIRLSPFA NYMECGDSDPNGLGVFMAESLNKYGILYCHMVEPRMKTVGEKSDCSESLLPMRRAFKGTF LVAGGYEREDGIKAVAENRGDLVVYGRLFLANPDLPKRFELNAPLNKYDRSTFYTSDPII GYNDYPFLENTA
	itf13g01630.t1	ItfOPR6	MANNVGQGQEEEQQEIPLLTPYKMGNFHLSHRQRSYNTIPQPHAALYYSQRTTKGGLLIT EATGVSDTAQGYPDTPGIWTKEQVEAWKPIVDAVHAKGGIFFCQIWHVGRVSSKDFQPNG QPPISSTDKALSKDAIDVGHFIRTPPRRLRTDEIPKIITHFRLAARNAMEAGFDGVEIHG AHGYLIDQFLKDQANDRTDQYGGSVQNRCRFALEIVEAVADEIGADRVGIRLSPFSDYLE CGDSNPNDLGVFMAESLNKYGVLYCHMIEPRMKKLWEKSDGPQSLLPMRKAFNGAFLVAG GYADREDGISAVAGNRADLVVYGRVFLANPDLPKRFELNAPLNKYNRDTFYIPDPVIGYT DYPFLESPTG
	itf14g06490.t1	ItfOPR7	MESRVEVVEEEKKQQIPLITPYQMGNFQLSHRVILAPLTRQRSFGGIPQPHAAVYYAQRA SKGGLLIAEATWISQTATGYPNTPGIFTKEQVEAWKPIVDAVHAKGAVFFCQIWHCGRVS HYDFQPNGQPPISSTDKVLAPQVRTNGVDVAHFSPPRPLRTDEIPGLVNQFRLAARNAIE AGFDGVEIHGAHGYLIEQFLKDQVNDRTDEYGGSLENRCRFALEVVEAVASEIGAGRVGI RLSPFANYHESADSNPNALGLYMARALNKYNILYCHVVEPRMIKVGEKAECHESLWPMRK AFKGTLMVAGGYEREDGNQAVADNRADLVAYGRLFLANPDLPKRFEVDAPLNKYNRTTFY TPHPVIGYSDYPFLDTTTV
Ipomea batatas L.	g11772	IbOPR1	MESRVEVVEEEKKEEIPLITPYQMGNFQLSHRVVLAPLTRQRSFGGIPQPHAAVYYAQRASKGGLLIAEATWISQTATGYPNTPGIFTKEQVEAWKPIVDAVHAKGAVFFCQIWHCGRVSHYDFQPNGQPPISSTGKVLAPQVRTNGVDVAHFSPPRPLRTDEIPGVVNQFRLAARNAIEAGFDGVEIHGAHGYLIEQFLKDQVNDRTDEYGGSLEKRCRFALEVVEAVASEIGAGRVGIRLSPFANYHESADSNPNALGLYMARALNKYNILYCHVVEPRMIKVGEKAECHESLWPMRKAFKGTFMVAGGYEREDGNQAVADNRADLVAYGRLFLANPDLPKRFEVDAPLNKYNRTTFYTPHPVIGYTDYPFLDTATV
	g16326	IbOPR2	MARTSSLDQGSTPSLFSPYKMGRFNLSHRVVLAPCTRCRAINGIPQPALAEYYSQRATQG GFLITEGTMIDPTSAGFPHVPGIFTKEQVEAWKKVVDAVHAKGAIIFCQLWHVGRASHQV YQPGGSAPISSTDKPISKRWRILMPDGSHGIYPKPRVVGVDDIANVVDYYRIAAINAIEA GFDGVEIHGAHGYLIDQFLKDGINDRKDEYGGSLANRCKFIMQVVQAVATAIGADRLGVR ISPAIDHLDAMDSSPLSLGLAVVERLNKLQVDIRTKLAYLHVTQPRYVAYGQTESGKQGS EEEEARLMLTLRNTYQGTFICSGGYTRQLGIEAIAQGDADLVSYGRLFIANPDLVLRFKL DAPLNKYNRKTFYTQDPVVGYTDYPFLNKESRS…
	g26200	IbOPR3	MTQALPIVLGSGPKLFSPYKLGRFNLAHRVVFAPCTRCRALDSIPQQAHVEYYSQRATQG GFLLTEGTMIDPTSAGFPNVPGIFTQEQVEAWKKVVDAVHAKGAVFFCQLWHVGRASHQA YQPGGASPISSTEQQISEHWPLIMPDGSYGHFSKPKALSTNEISKYVDLYRIAATNAIEA GFDGIELHSAHGYLIDQFLKDGINDRTDQYGGSLENRCRFLLQIIEAVASAIGPDRVAVR ISPAINHMDATDSDPLALGLAVVERLNRLQADLGSKLAYLHVTQPRFTARDDGDANKFGG EEKEALLMSSLRKGYEGSFMSSGGYTRQLGIEAIEKDEADLVSFGRLFIANPDLVLRFKL DAPLNKYDRSTFYTSDPVVGYTDYPFLDQVADS…
	g26220	IbOPR4	MTQALPIVLGSGPKLFSPYKLGRFNLAHRVVFAPCTRCRALDSIPQQAHVEYYSQRATQG GFLLTEGTMIDPTSAGYVCDFRGLVYLFLLDIGLKGQVVAWRLLGGSNTLSFKCPLATMF PNVPGIFTQEQVEAWKKVVDAVHAKGAVFFCQLWHVGRASHQAYQPGGASPISSTEQQIS EHWPLIMPDGSYGHFSKPKALSTNDISKYVDLYRIAATNAIEAGFDGIELHSAHGYLIDQ FLKDGINDRTDQYGGSLENRCRFLLQILEAVATAIGPDRVAVRISPAINHMDATDSDPLA LGLAVVERLNRLQADLGSKLAYLHVTQPRFTARDDGDANKFGGEEKEALLMSSLRKGYEG SLMSSGGYTRQLGIEAIEKDEADLVSFGRLFIA…
	g50543	IbOPR5	MANSVGQGQEEKQHESPLLTPYKMGKFHLSHRIVLAPLTRQRSYNTIPQPHAILHYSQRT TKGGLLIAEATAVSDTAIGYTDTPGIWTKQQVEAWKPIVDAVHAKGGIFFCQIGHVGRVS NTDFQPNGQAPISSTDKPLSPENQAQFTPPRRLRADEIPRVINDFRLAARNAIEAGFDGV EIHGAHGYLIEQFLKDGVNDRTDEYGGSLQNRCRFALEVVEAVADEIGGERVGIRLSPFA NYMECGDSDPNGLGVFMAESLNKYGILYCHMVEPRMKTVGEKSDCSESLLPMRKAFKGTF LVAGGYEREDGIKAVAENRGDLVVYGRLFLANPDLPKRFELNAPLNKYDRSTFYTSDPII GYNDYPFLENTA
	g50544	IbOPR6	MANNVDGQEEKQQGIPLLTPYKMGNFHLSHRIVLAPLTRQRSYGNVPQPHAILYYSQRTT KGGLLIAEATGVSDTAQGYRDAPGIWTKEQVEAWKPIVDAVHAKGGIFFCQLWHVGRVSN KGYQPNGQAPISSTDKPFTPQIRANSIIAAESTPPRRLRTDEIPQIINDFRLAARNAIEA GFDGVEIHGAHGYLIDQFLKDEVNDRTDQYGGSLENRCRFALEIVDAIANEIGADRVGIR LSPFANYMESGDSNPKALGVYMAEALNKYGILYCHMVEPRMIKVGEKCECPDSLLPMRKA FKGTFLVAGGYEREDGIKAVAENRGDLVVYGRLFLANPDLPKRFELNAPLNMYNRDTFFT SDPVVGYTDYPFLETTA
	g50545	IbOPR7	MANNVGDGQEEKQQEIPLLTPYKLGNFQLSHRIVLAPLTRQRSYGNVPQPHAILYYSQRT TKGGLLIAEATGVSDTAQGYPDTPGIWTKEQVEAWKPIVDAVHAKGGIFFCQLWHVGRVS NKGFQPNGQAPISSTDKSLTPQLRANGIDVAEFTPPRRLRTDEIPQIINDFRLAARNAIE AGFDGVEIHGAHGYLIDQFMKDEINDRTDQYGGSLENRCRFALEIVDAIANEIGADRVGI RLSPFANYMQSGDSNPKALGLHMAEALNKYGILYCHMVEPRMKTVGEKSECPDSLLPMRK AFKGTFLVAGGYDREDGIKAVAENRGDLVVYGAILGQPDLPKRFELNAPLNKYNRDTFYI SDPVVGYTDYPFLETTA
	g50546	IbOPR8	MANNVGQGQEEEQQEIPLLTPYKMGNFHLSHRQRSYNTIPQPHAALYYSQRTTKGGLLIT EATGVSDTAQGYPDTPGIWTKEQVEAWKPIVDAVHAKGGIFFCQIWHVGRVSSKDFQPNG QPPISSTDKALSKDAIDVGHFIRTPPRRLRTDEIPKIITHFRLAARNAMEAGFDGVEIHG AHGYLIDQFLKDQANDRTDQYGGSVQNRCRFALEIVEAVADEIGADRVGIRLSPFSDYLE CGDSNPNDFGVFMAESLNKYGVLYCHMIEPRMKKLWEKSDGPQSLLPMRKAFNGAFLVAG GYADREDGISAVAGNRADLVVYGRVFLANPDLPKRFELNAPLNKYNRDTFYIPDPVIGYT DYPFLESPTG
	g58412	IbOPR9	MTQALPIVLGSGPKLFSPYKLGRFNLAHRVVFAPCTRCRALDSIPQQAHVEYYSQRATQG GFLLTEGTMIDPTSAGFPNVPGIFTQEQVEAWKKVVDAVHAKGAVFFCQLWHVGRASHQA YQPDGASPISSTEKQISEHWPLIMPDGFDGIELHSAHGYLIDQFLKDGINDRTDQYGGSL ENRCRFLLQILEAVATAIGPDRVAVRISPAINHMDATDSDPLALGLAVVERLNKLQADLG SKLAYLHLGIEAIEKDEADLVSFGRLFIANPDLVLRFKLDAPLNKYDRSTFYTSDPVVGY TDYPFLDQVADSSVPAQA
Oryza sativa L.	Os06t0216300-01	OsOPR1	MVHAPAKVAAAAAIPLLTPYKMGQLELSHRVVLAPLTRCRSYGNVPQPHAAVYYSQRATRGGLLIAEATD ISPTAQGYPETPGIYTQQQIEAWKPIVDAVHRKGALFFLQIWHVGRVSTTDFQPNGQAPISSTDKQITPD DSGMVYSKPRRLRTDEIPQIIDDFRRAARNAIEAGFDGVEIHGAHGYLLEQFMKDSANDRTDEYGGSLEN RCRFAVEVIDAVVAEVGAHRVGIRLSPFVDFMDCFDSDPVALGSYMVQQLNKHPGFLYCHMVEPRMAIIE GRRKIAHGLLPFRKQFNGTFIAAGGYDREEGNKVVADGYADLVAYGRLFLANPDLPRRFELDAPLNRYDR STFYTQDPVVGYTDYPFLEEIDEESRTTYA
	Os06t0216200-00	OsOPR2	MVHAPAKEAIPLLTPYKMGQLELSHRVVLAPLTRCRSYGHVPQPHAAVYYSQRATNGGLLIAEATVISPT AQGYPDTPGIYTQQQIEAWKPIVDAVHRKGALFFLQIWHVGRVSTTDFQPNGQAPISSTDKQITPDDSGM VYSKPRRLRTDEIPQIVDDFRRAARNAIESGFDGVEIHGAHGYLLDQFMKDSANDRTDEYGGNLENRCRF AVEVIDAVVAEVGAHRVGIRLSPFDNYMDCFDSNPVALGSYMVQQLNKHPGFLYCHMVEPGMAIVEGRRK ITHGLLPFRKQFNGTFIAAGGYDREEGNKVVADGYADLVAYGRLFLANPDLPRRFELDAPLNRYDRSTFY TQDPVVGYTDYPFLEEIDEESTTTYA
	Os06t0216000-01	OsOPR3	MVQAQAAAKEAAAAAIPLMAPYKMGRFELSHRVVLAPLTRCRSYDHVPQPHAALYYSQRATNGGLLISEA TGVSATGEGYPEIPGVWTRQQVKAWKPIVDAVHRKGALFFCQLAHVGRASTNDQQPNGQAPISSTDKQIT PDDSHTVYSKPRRLRTDEIPHVVDDFRVAARNAIEAGFDGVEIHGAHGYLIDQFMKDSANGRTDQYGGSL ENRCRFAVEVIDAVVAEVGADRVGIRLSPYIDFMDCFDSNPEALGSYMVRQLNKHPELLYCHMVEPRMAT VEGRRKINHGLLPFRKQFNGTFIASGGYDREEGNKVVDDGYADLVAYGRLFLANPDLPRRFELNAPLNKY DGSTFYTHDPVVGYTDYPFLEEKKEDSATVIV
	Os06t0215900-01	OsOPR4	MAREAEKDAAAAAEIPLLTPYKMGRFELSHRVVLAPLTRNRSYGNVPRPHAVLYYTQRATSGGLLVTEAT GVSDTAQGYPDTPGIWTQQQVEAWKPIVDAVHRKGALFICQLWHVGRVSTNEYQPDGQAPISSTDRQITP DDSGIVYSKPRRLRTEEIPQIIDDFRRAARNAIEAGFDGVEIHGAHGYLLEQFMKDSANDRSDEYGGSLE NRCRFVVEVIDAIVAEVGAHRVGIRLSPFIDYMDCVDSDPVALGSYMVQQLNKHPGFLYCHMVEPRMAIV EGRRKITHGLLPFRKLFNGTFIAAGGYDREEGNKVIADGYADLVAYGRHFLANPDLPKRFAINAPLNKYN RSTFYIQDPVVGYTDYPFLDEKDEGAATYA
	Os06t0215600-02	OsOPR5	MVNQAAMPLLTPYKQAGGKIDLSHRVLLSPMTRCRSYGNVPQPHAALYYTQRATSGGLLITEATGVSDTA QGYPETPGVWTREHVEAWKPIVDAVHRKGALFICQLWHVGRVSTNDYQPNGQAPISSSDIQITPDGSGIV YSKPRRLRVDEIPQIVDDFRLAARNAIEAGFDGVEIHGANGYLLEQFMKDSSNDRTDEYGGSLENRCRFA VEVIDAVVGEIGAHRVGIRLSPFLDFMDCVDSDPEALGSYMVEQLNKHEGFLYCHMVEPRMAIVDGRRQI QHGLLPFRKAFKGTFIAAGGYDREEGNKVIENGYTDLVSFGRLFLANPDLPKRFELDAPLNKYDRNTFYT QDPIVGYTDYPFLDEDQNNSVADA
	Os06t0215500-01	OsOPR6	MVQHHQAAANDDHQAIPLLTPYKQAGRPGSKLDLSHRVLLAPMTRCRSYGNVPQPHAALYYTQRATRGGL LITEATGVSATAQGYPETPGVRTREHVEAWKPIVDAVHRKGALFICQLWHVGRVSNNGFQPDGLAPISST DKAITPDGYGMVYSKPRRLRTDEIPQIVDDFRLAARNAVEAGFDGVEIHGANGYLLEQFMKDSSNDRTDE YGGSLENRCRFAVEVIDAVVGEIGAHSVGIRLSPFLDYMDCVDSDPEALGSYMVEQLNKHEDFLYCHMVE PRMAIVDGRRQIQHGLLPFRKQFNGTFIAAGGYDREEGNKAVADGYADLVAYGRLFLANPDLPKRFELDA PMNNYDRNTFYTQDPVVGYTDYPFLDEHHHDDDDDSNAPSA
	Os08t0459600-01	OsOPR7	MDRPPPDQQRQKQAPLFSPYQMPRFRLNHRVVLAPMTRCRAIGGVPGPALAEYYAQRTTQGGLLISEGTV VSPAGPGFPHVPGIYNQEQTDAWKKVVDAVHAKGGIFFCQLWHVGRASHQVYQPNGAAPISSTDKPISAR WRILMPDGSYGKYPKPRRLAASEIPEIVEQYRQAAINAIEAGFDGIEIHGAHGYIIDQFLKDGINDRTDE YGGSLSNRCRFLLEVTRAVVSAIGADRVAVRISPAIDHLDAYDSDPIKLGMAVVERLNALQQQSGRLAYL HVTQPRYTAYGQTESGQHGSAEEESRLMRTLRGTYQGTFMCSGGYTRELGLEAVESGDADLVSYGRLFIS NPDLVERFRLNAGLNKYVRKTFYTPDPVVGYTDYPFLGQPKSRM
	Os02t0559400-01	OsOPR8	MIRKKASPHCLHDVSGSCPHLSILLHSSRRPESAPVPCLLPMEAKIPLLTPHTMGRFHLAHRVVHAPLTR SRCYNNLPQEHVQLYYSQRATNGGLLIAEATGVSETAQGYPNTPGIWTKEQVEAWRTVVDAVHQKGGVFF CQIWHVGRASTNDYQPNGQTPIPCTDKKITPTVLKDGTVEEFSAPRRLREDEIPQIVDDFRIAARNCIEA GFDGVEIHCAFGYLIEQFMKDGVNDRTDKYGGSIANRCRFALEVIQAAIDEIGSDRVGVRLSPYSNCLDC WDSDPDALGLYMIQAMSKLGVLYCSMVEPEVVKVDGKVQIPYKLWHFRKVFAGTFIVAGGYNREEGNRAV SQGYTDLVAYGKWFLANPDLPRRFELNAPLNKYDRSTFYTSDPV…
	Os01t0370000-01	OsOPR9	MEDTHLLTPYKMGQLNLAHRIVHAPVSRFRSYGSMPQPHNLLYYAQRATPGALLIAEASAVSYAALGRSK DDAANGPIHRQRPGPPGFLFGTNLTDYNSATDGVKATESGVNDRNNLSKWWFMSRLNESGNAGGAEESHY TLPSSLDAPGLWNQEQIEAWRPIVDAVHAKGALFFCQIWHNGRVFSTDNPVTPQVSYFGNTDDLAPAAPQ RLETGEIVQIVEDFRVAARNAIKAGFDGVEIHAANGHLLHQFMKASVNDRTDEYGGSVENRCRITVDAMS AVAEEIGADRVGVRLSPFADHCREEGTDPEEVALHLIGVMNGLGVLYCHVIEPRCMREQHRGAPRAPQRP APPAPVQKGVPRHVHCERRVRPGGRGQGGRRRLRRPGVVREIVP…
	Os01t0369900-01	OsOPR10	MKSSPNQLSIFSYLLGICSLDTLLSPVGRKMDAISPLVILRMDNHISSFFSEFQPNGQAPISSTDKQVTP QVSHDGQVLEFAPPRRLKTEEIPNIVDDFRIAARNAIEAGFDGVEIHGANGYLIDQFMKDSVNDRTDAYG GGIENRCRFAAEVITAVAGEIGAHRLGVRLSPFADYMDCHDSDPEVLALRVIGLMNNLGVLYCHMIEPRM CVGAGEDGSKPVIAHGRLLPFRKAFRGTFMVNGGYDRDEGDKAVADGYADLVAYGRLFLANPDLPERFRR KAGLNKYDRSTFYTSDPVVGYTDYPFLDDQNSELATR
	Os04t0443750-00	OsOPR11	MSSTAPLLTPYKMGRFDLSHRVVLAPLTRQRSYGNVPQPHAILYYQQRTTKGGLLIAEATGISDTAQGYK DTPGIWTKEQVEAWKPIVDGVHAKGGIFFCQIWHVGRVSNNTFQPNGQAPISSTNKSLKPAVRANGIDVA TFSTPRRLETDEIPFVVNDYRVAARNAIEAGFDGVEIHGAHGYLIDQFLKDQVNDRSDKYGGSLENRCRF ALEVVQAVTDEIGADKVGIRLSPFASYSEAADSNPEALGLYMANALNKFGILYCHMVEPRMVKLGEKFET PHSLRPIRDAFKGTFIAAGGYNKEDGNKAVSTGYTDLVAYGRLFLSNPDLPERFEIDAPLNKYNRETFYI SDPVIGYTDYPFLPSDV
	Os04t0443801-02	OsOPR12	MGVFQKGEDQKGESANMKPIPLLSSYDMGKFNLSHRVVLAPLTRSRSYDNLPQSHAMEYYSQRATKGGLL IAEATGVSSDAQGMSVIPHTPGIWTKEQVEAWKPIVDAVHAKGGIFFCQIWHVGRASDMEERPISSTDKP IEKTEENYFLGFSTPRSLTVEEIPDVIKHFTLAAKNALEAGFDGVEVHAANGFLLDQFMKDGVNARADEY GGGVAGRCRFALEVVDAVAAEAGAGRTGVRLSPYSRCLDCADSDPDALAAHMARELGSRGVLYCNVVEPE MVATPAEGGSGGETMRIPHRLRAVREAFAGTLMVGGGYDREEGNWAVAGGYADLVVYGRLFLANPDLPRR FRLGAPLNGYDRATFYTADPVAGYTDYPFLDDDGDDGLAASAAS…
	Os04t0443801-02	OsOPR13	MDPVPLFNPCEMGRFTFSHRIVLAPLTRARSYGNLPQSHAILYYSQRATKGGLLISEATGVSSDAPCTNT PGIWTKEQVEAWKPVVDAVHAKGGIFFCQIWHVGRASDLEQEPISSTDKPVEKNEDMDFPVPRRLAVEEI PDVINHFRIAARNAIDAGFDGVEVHGAHGFLLEQFMKDGVNDRADEYGGSLQNRCRFALEVIDAVSTEVG PDRVGFRISPYISYYGCHDSDPDALGVYMARELDRRGVLYCSAVEPEMVAATTVVDGETTTTTMSRRMMI PHRLHGMREAFRRGMFMVGGGYDRDAGNMAVASGYADMVVFGRLFLANPDLPRRFQLDAPLNKYDRATFY THDPVVGYTDYPFLDDDREAMSDHTG
Solanum lycopersicum L.	Solyc01g103390.3.1	SlOPR1	MEANSNSAVPLCTPYKLGRFKLTHRIVFPALTRNRSQNNTPQPHLTEYYSQRATNGGLII SEAAAASDISKECPNLPGIWNEEQVEAWKPVVNGVHEKGGVFFCQIWHSGRLSVPTVSAL FFSIGIGWSTRPDDKVYAKPTPLPLESDKIPCIVNDFRIAARNAIKAGFDGIEINASSGG YLIDEFMNDQVHGWTDEYDESIKDRCRLALEIVEAVANEIGADKIGIKLSPFDGKKDSNS EALATYMANELSKLGVLYLHVMEPRETVNRSLLPIRKAFKGTLIASGGYGKSDGEKAIDE NYADLISFGRMFLANPDLPKRFEVNAPLNKYNRSTFYTNDPIIGYTDYPFLEVAS
	Solyc07g007870.3.1	SlOPR2	MASSAQDGNNPLFSPYKMGKFNLSHRVVLAPMTRCRALNNIPQAALGEYYEQRATAGGFL ITEGTMISPTSAGFPHVPGIFTKEQVREWKKIVDVVHAKGAVIFCQLWHVGRASHEVYQP AGAAPISSTEKPISNRWRILMPDGTHGIYPKPRAIGTYEISQVVEDYRRSALNAIEAGFD GIEIHGAHGYLIDQFLKDGINDRTDEYGGSLANRCKFITQVVQAVVSAIGADRVGVRVSP AIDHLDAMDSNPLSLGLAVVERLNKIQLHSGSKLAYLHVTQPRYVAYGQTEAGRLGSEEE EARLMRTLRNAYQGTFICSGGYTRELGIEAVAQGDADLVSYGRLFISNPDLVMRIKLNAP LNKYNRKTFYTQDPVVGYTDYPFLQGNGSNGPL…
	Solyc10g086220.2.1	SlOPR3	MENKSAEEKQHIPLLTPYKMKKFQLSHRTTKGGLLIAEATKVSDTTQGYTDTPGIWTKEQ VESWKPIVNAVHDKEGIFFCQVWHVGRVSNTGFQPNGQDPISCTDKPLTPQIRSNGLDVA EFTPPSHLTTDEIPHIVNDFRLAATNAIEAEKVNDRTDQHGGSLENRCRFALEIVEAIVN KIGADRVGTRLSPFADYMESGDSNPRALGLYMAESLNKYDIAYCHIVEPRMETIGVEVEC PESLVPLRKAFKCTFLVAGGYDRGDGNNTLLEDRADLVVYGRLFLANLDLPNQFDLDAPL NKYKRETFYISNHLVGYTDYPFLETTA
	Solyc11g032133.1.1	SlOPR4	MPTVSELKNFTNSEPDLRPSSTTKDQTEAWKPIVDSVHGKGGVFFCQLWHLGRLSDSTLN NFIMFWNYLKTPKQLKANEIPIIVNDFRIAARNAIEVGFDGVEINSAISYIIDQFLNDQV NDKTDEYGGSIENRCRLALKIVGEVVDEIGSDRVDVKLSLFSEVYGKKDSNPEFLSTYLE CIASDGYNKTNGDEAVTESYADLVSFGRLFLANPDLPKRFEANAPLNKHDRSTFFKTDPV VEISC
Triticum aestivum L.	TraesCS2B02G040000.1	TaOPR18	MEPQAEPKPIPLMTPYKMGASLDLAHRVVLAPLTRQRSYGNVPQPHAAVYYGQRATPGGM LITEATGVSDTAQGYTDTPGVWTAEQAEAWRPVVDAVHAKGALFFCQLWHVGRVSKYGFQ PGGAAPVSSTERMVGPQVRHDGSTEEFSPPRRLAAEEIPMIVDDFRKAARNAINAGFDGV EIHGGNGYLIEQFLKDSANDRDDGYGGNLENRCRFALEVVDAVAKEVGAHRVGIRLSPFM DYMDCHDSDPHALGLHMATKLNDHGILYLHMIEPRMALVDGRRVVPHRLLPYREAFKGTF IANGGYDREEGDKAVASGYADLVSFGRLFLANPDLPKRLELNAPLNKYNRLTFYISDPVV GYTDYPFLP
	TraesCS1B02G018700.1	TaOPR12	MEPIPLLTPYKMGHFDLAHRVVLAPLTRQRSYGNVPQLHAAVYYSQRATAGGLLIAEATG ISDTAQGYTDTPGIWTAEHVEAWKPIVAAVHAKGALFFCQIWHVGRVSTFELQPGGAAPL SSTEKGVGPQMSFDGRLEEFSPPRRLTVEEIPAIIDDFRKAARNAIDAGFDGVEIHGANG YIIEQFLKDSANDRTDEYGGSLENRCRFALEVVDAVVKEVGGHRVGIRLSPFTDYMDCHD SDPHSLALYMSTKLNDHGILYIHMIEPRMAIVDGRRVVPKRLLPYREAFKGSFIANGGYD REEGGKVVTEGYTDLVAFGRLFLANPDLPKRFEVGAELNKYDRMTFYTSDPVVGYTDYPF LE
	TraesCS4B02G048500.1	TaOPR21	MEPIPLLTPYKMGQLNLAHRIVLAPLTRQRSYGNVPQPHAALYYSQRASAGGLLITEATG VSDTAQGYRDTPGVWTAEHVEAWKPIVDAVHAKGALIFCQIWHVGRVSTYEYQPGGAAPL SCTDKGVGPQMSYDGRLEEFAPPRRLKVEEIPAIVDDFRKAARNAIDAGFDGVEIHGANG YLIEQFLKDSANDRTDEYGGSIENRCRFALEVVDAVVKEVGGHRVGIRLSPFTDYMDCHD SDPHALALHMSTKLNNYNIIYLHMVELRMAIVDGRRVVPKRLLPYREAFKGTFMANGGYD REEGGKVVADGYTDLVSFGRSFLANPDLPKRFEIGAELNKYDRMTFYISDPVIGYTDYPF LD
	TraesCS1A02G015700.1	TaOPR3	MEPIPLLTPYKMGQFDLAHRVVLAPLTRQRSYGNVPQPHAAVYYSQRATAGGLLIAEATG VSDTAQGYNDTPGIWTAEHVEAWKPIVAAVHQKGALFFCQIWHCGRVSTFELQPGGTAPL SSTEKGVGPQMSFDGRLEEFAPPRRLTVEEIPAIVDDFRKAARNAIDAGFDGVEIHGANG YIIEQFLKDSANDRIDEYGGNLENRCRFALEVVDAVVKEVGGHRVGIRLSPFTDYMECHD SDPHSLALYMSTKLNDHGILYIHMIEPRMAIVDGRRVVPKRLLPYREAFKGTFIANGGYD REEGGKVVTEGYTDLVAFGRLFLANPDLPKRFEVGAELNKYDRMTFYTSDPVVGYTDYPF LE
	TraesCS7B02G455300.1	TaOPR29	MEPIPLLTPYKMGQFELSHRVVLAPMTRQRAYGGVPQPHAALYYSQRATPGGLLISEATR VAPAREDEEPTSFRDMPGVWAAEQVEAWRPVVDAVRAEGAVIFCQLWHAAAGDGDAVPQR QLVSPQMSFDGRREELTSPRRVAAEDAPAVVDAFRRAARNAIDAGFDGVELQGTNGYFVV DDGGGPESRCRFALEVVEAVAREIGGHRLGLRLDQFTAGPDEHALALHVVSRLNDLGVLY CHMIEPKVDGRRRVSRRLLPYREAFRGTFIASGGYGREEGDAAVGEGYADLVAYGRLFLA NPDLPRRFELGAPLNDCVSATFYGAGAGAAHPAVGYTDYPFLE
	TraesCS1B02G019700.1	TaOPR15	MEPIPLLTPYKMGQFDLAHRVVMAPLTRQRSYGNVPQPHAAVYYGQRATAAGLLIAEATG VSDTAQGYTDTPGIWTAEHVEAWKPIVAAVHAKGALFFCQIWHVGRVSTFELQPGGAAPL SSTEKGVGPQMSFDGRLEEFSPPRRLTVEEIPAIIDDFRKAARNAIDAGFDGVEIHGANG YIIEQFLKDSANDRTDEYGGSLENRCRFALEVVDAVVKEVGGHRVGIRLSPFTDYMDCHD SDPHSLALYMSTKLNGHGILYIHMIEPRMAIVDGRRVVPKRLLPYREAFKGTFIANGGYD REEGGKVITEGYTDLVAFGRLFLANPDLPKRFEVGAELNKYDRMTFYTSDPIVGYTDYPF LE
	TraesCS6B02G353200.1	TaOPR24	MNSAITHLFLRAFLFLFRVVLAPLTRERSFGNVPQPHAILYYQQRATKGGLLIAEATGVS DTAQGYKDTPGIWTKKQVEAWKPIVDGVHAKGGIFFCQIWHVGRVSNHSFQPNGQAPISS TDKPIKPATRADGIGLAKVSTPRRLTTDEIPLVIDDFRVAARNAIEAGFDGVEIHGAHGY LIDQFLKDQVNDRTDKYGGSLENRCRFALEVVQAVADEIGADKVLNKLGILYCHMVEPRM VNIGEKLETPHSLRAMRDAFKGTFIVAGGYGRDDGDKAIADGYADLVAYGRLFLSNPDLP RRFEIDGPLNKYNRDTFYLSDPVIGYTDYPFLPSDI
	TraesCS1A02G015600.1	TaOPR2	MSCQLHYSPLTTTPLSSLLLPPLPLIDQEKLQLSAMEPIPLLTPYKMGQFDLAHRVVLAP LTRQRSYGNVPQPHAAVYYSQRATAGGLLIAEATGVSDTAQGYTDTPGIWTTEHIEAWKP IVAAVHAKGALFFCQIWHVGRVSTFELQPGGAAPLSSTEKGVGPQISFDGHREEFSPPRR LTVEEIPAIVDDFRKAARNAIDAGFDGVEIHGANGYIIEQFLKDSANDRADEYGGTLENR CRFALEVVDAVVKEVGGRRVGIRLSPFTDYMDCHDSDPHSLALYMSTKLNDHDILYIHMI EPRMAIVDGRRVVPKRLLPYREAFKGTFIANGGYDREEGGKVVTEGYTDLVAFGRLFLAN PDLPKRFEVGAELNKYDRTTFYTSDPVVGYTDY…
	TraesCS1D02G013600.1	TaOPR34	MEPIPLLTPYKMGQFDLAHRVVLAPLTRQRSYGNVPQSHAAVYYSQRATAGGLLIAEATG VSDTAQGYNDTPGIWTAEHVEAWKPIVAAVHQKGALFFCQIWHCGRVSTFELQPGGTAPL SSTEKGVGPQMSFDGRLEEFAPPRRLTVEEIPAIVDDFRKAARNAIDAGFDGVEIHGANG YIIEQFLKDSANDRIDEYGGSLENRCRFALEVVDAVVKEVGGHRVGIRLSPFTDYMDCHD SDPHSLALYLSTKLNDHGILYIHMIEPRMAIVDGRRVVPKRLLPYREVFKGTFIANGGYD REEGGKVVTEGYTDLVAFGRLFLANPDLPKRFEVGAELNKYDRMTFYTSDPVVGYTDYPF LE
	TraesCS2D02G028600.1	TaOPR37	MEPHAESKPIPLMTPYKMGSSLDLAHRVVLAPLTRQRSYGNVPQPHAAVYYGPVVDAVHA KGALFFCQLWHVGRVSSYGFQPGGAAPVSSTQRMVGPQVRHDGTTEEFSPPRRLAVEEIP MIVDDFRKAARNAINAGFDGVEIHGGNGYLIEQFLKDSANDRDDGYGGSLENRCRFALEV VDAVAKEVGAHRVGIRLSPFMDYMDCHDSDPHALGLHMATKLNDHGILYLHMIEPRMALV DGRRVVPHRLLPYREAFKGTFIANGGYDREDGDKAVASGYADLVSFGRLFLANPDLPKRL ELNAPLNKYNRMTFYISDPVVGYTDYPFLP
	TraesCS2A02G311200.1	TaOPR7	MSKTALLTPYKMGRFDLSHRVVLAPLTRERSFGNVPQPHAILYYQQRTTKGGLLIAEATG VSDTAQGYKDTPGIWTKEQVEAWKPIVNGVHAKGGIFFCQIWHVGRVSNHTFQPNGQAPI SSTDKPLKPVVRANGIDVPTISTPRRLQTNEIPLVINDFRAAARNAIEAGFDGVEIHGAH GYLIDQFLKDQVNDRTDKYGGSLENRCRFALEVVQAVVDEVGADKVGIRLSPFANYSEAS DSNPEALGLYMAHALNKFGILYCHMVEPRMVNIAGGYDRDDGNKAIADDYADLVAYGRLF LSNPDLPRRFEIGAPLNKYIRDTFYLSDPVIGYTDYPFLPSDV
	TraesCS1D02G219500.1	TaOPR36	MESTPAPPLLTPHKMGQFDLSHRVVLAPLTRQRSYGNVPQPHAGVYYAQRATKGGLLIAE ATGVSDTAQGYKDAPGVWTKEQIDAWKPVVDAVHAKGALFFCQIWHAGRVSNYKLQPNGQ APISSTDKQVSPQMSADGRLEEFSPPRRLAKDEIPNVVDDFREAARNAIAAGFDGVEIHG AYSYIIEQFLKDSANDRTDEYGGSLENRCRFALEVVDAVVREVGGHCVGIRLSPFTDYMD CHDSDPQALALHLVKKLNDYGILYCHMIEPRMAHGDGRRQVPHRLLPFKEAFNGTFIANG GYDREEGNKVVGEGYTDLVAYGRLFLANPDLPRRFELSAPLNDYDRMTFYTSDPVVGYTD YPFLDK
	TraesCS1B02G231000.1	TaOPR17	MESTPAPPLLTPHKMGQFDLSHRVVLAPLTRQRSYGNVPQPHARVYYAQRATKGGLLIAE ATGVSDTAQGYKDAPGVWTEEQVDAWKPVVDAVHAKGALFFCQIWHAGRVSNYKLQPNGQ APISSTDKQVSPQMSADGRLEEFAPPRSLAKDEIPNVVDDFRKAARNAIAAGFDGVEIHG AYSYIIDQFLKDSANDRTDEYGGSLDNRCRFALEVVDAVVGEVGGHRVGIRLSPFTDYMD CHDSDPQALALHLVNKLNDYGILYCHMIEPRMAHVDGRR
	TraesCS7D02G175600.1	TaOPR42	MGRFELSHRVVLAPLTRCRSYGNVPQPHAALHYSQRATKSGLLIAEATSVSATAQGFPDT PGIWTQQQSSSRMGMRRSPAPTIIYRLMLSPARSTRSLDGFIQMRYGGSLENRCRFAVEV IDAIVHEIGADRVGIRLSPFTDYMDCFDSNPHVLDTYMVQQLNKHKEFLYCHMVEPHMTI VDGRMQIPHVLLPFRKAFNDTFIAAGGYDREEGNKVVIDGYTDLIAYGRLFLANLDFPKR FELDVPLNKYDRSMFYMQDPIIGYTDYPFLDDSNTE
	TraesCS7D02G524600.1	TaOPR48	MKPIPLMTPYTMGEFDLSHRVVLAPLTRQRAYGGVPQPHAALYYSQRASPGGFLISEATR VSPPSSRQEEPESSFGNIPGIWAPEQVGAWAPVVDAAHAKGAVFFCQLWHVAGDAVRQRE QQVSPQMSFDGRRKELTSPRRVAQEEAPRVVDGFRRAARNAVDAGFDGVEILGANGYFVD GGGMDMESWCRFALDVVNAVVREIGGQRVGVRLDQFSAEPDEHALALHVVSRLNDHGVLY CHMIEPRVDGRRRVSRQLLPFREAFGGTFIASGGYGREEGDAAVGEGYADLVAYGRLFLA NPDLPRRFELGAPLNDCVSATFYGAGAGADPAVGYTDYPFLE
	TraesCS1D02G013000.1	TaOPR31	MEPTPLLTPYKMGQLDLAHRIVLAPLTRQRSYGNVPQPHAAVYYSQRATVGGLLITEATG VSDTAQGYRDTPGVWTAEHVEAWKPIVDAVHAKGALIFCQIWHVGRVSTYEYQPGGAAPL SCTDKGVGPQMSYDGRLEEFAPPRRLKVEEIPAIVDDFRKAARNAINAGFDGVEIHGANG YLIEQFLKDSANDRTDKYGGSIENRSRFALEVVDAVVKEVGGHRVGIRLSPFTDYMDCHD SDPHALALHMSTKLNDYNILYLHMVEPRMAIVDGRRVVPKRLLPYREAFKGTFMANGGYD REEGGKVVAEGYTDLVSFGRSFLANPDLPKRFEIGAELNKYDRMTFYISDPVVGYADYPF LE
	TraesCS6D02G302300.1	TaOPR41	MTHLFLRAFLFLFRVVLAPLTRERSFGNVPQPHAVLYYQQRATKGGLLIAEATGVSDTAQ GYKDTPGIWTKKQVEAWKPIVDGVHAKGGIFFCQIWHVGRVSNHAFQPNGQAPISSTDKP IKPATRADGIGLAKVSTPRRLETDEIPLVIDDFRVAARNAIEAGFDGVEIHGAHGYLIDQ FLKDQVNDRTDKYGGSLENRCRFALEVVQAVADEIGADKALNKLGILYCHMVEPRMVNIG EKLETPHSLRPMRDAFKGTFIVAGGYGRDDGDKAIADGYADLVAYGRLFLSNPDLPRRFE MDGPLNKYNRDTFYLSDPVIGYTDYPFLPSDV
	TraesCS7A02G174700.1	TaOPR9	MVAKEAIPLLTPHRMGRFELSHRVVLAPLTRCRSYANVPQPHAAAYYSQRATKGGLLIAE ATGVSATAQGYPETPGIWTQQQVDAWKPIVDAVHRKGALFFCQIWHVGRVSTNDFQPDGQ APISSTDKQITPDAESGMVYSKPRQLQTDEIPLIVDDFRRAARNAVEAGFDGVEIHGAHG YLLEQFMKDSSNDRTDEYGGSLENRCRFAVEVIDAIVHEIGADRVGIRLSPFVDYMDCFD SDPHALGMYMVQQLNKHQGFVYCHMVEPRMAIVDGRRQIPHGLLPFRKAFNGTFIAAGGY DREEGNKVVADGYADLVAYGRIFLANPDLPKRFELDSPLNKYDRNTFYTQDPVIGYTDYP FLEGGSNAE
	TraesCS7D02G175700.1	TaOPR43	MTTKEPIPLLTPHRMGRFELSHRVVLAPLTRCCSYGNVPQPHAALHYSQQATKGGLLIAE ATGVSATAQGFPDTPGIWTQQQVDAWKPIVDAVHGKGALFFCQIWHAGRVSSNGS
	TraesCS2B02G328200.1	TaOPR20	MEPIPLMTPYQMGPFEFSHRVVLAPMTRSRSYGNFPQPHAIRYYTQRATEGGLLISEATG VSADAQGMSAIPHTPGIWTKDQVQAWRPIVDAVHAKGATFFCQIWHVGRASDMQQEPISS TDKPIERTPQNYSMDFSTPRSLTEEEIPDVVNQFRIAARNALEAGFDGVELHAGNGYLLD QFMKDGVNDRADGYGGSLENRCRFTLEVVDAVSNQIGPYCVGVRLSPYSGCLGCRDSDPD ELAVYMARELNRRDILYLNVVEPEMAWEYDGGALGVGHHRLQAMRDTFDGTLMVGGGYGR EEGNCAIAEEYADLVAYGRLFLANPDLPERFRRNAPLNKYNRATFYTDDPVVGYTDYPFL GQTSKGNGVI
	TraesCS4D02G349500.1	TaOPR40	METKTTTPLLTPYKMGDFNLAHRVVLAPLTRCRSYGNIAQPHNALYYAQRAAPGVLLIAE ACAVSEAARGYPHVPGLWSQEQVEAWRPVVDAVHAKGAVFFCQLWHTGRVSPTEFQPNGQ APVSSTDKQVPPEVAHDGSVLEFAPPRRLETEEIPHIVNDFRVAARNAMRAGFDGVEIHA GNGYLIDQFMKDGVNDRTDEYGGGLDNRCRFAAEVIAAVCHEAGAGRVGVRLSPFADYVD CVDSDPEALALHVMGVMNGLGVLYCHMIEPRMCVNEWMIPRRLLPFRKAFKGTFMVNGGY DREEGDKAVAEGYADLVAYGRLFLANPDLPERFRRNAVLNKYDRSTFYTSDPVVGYTDYP FLETED
	TraesCS2D02G309500.1	TaOPR39	MEPIPLMTPYQMGPFEFSHRVVLAPMTRSRSYGNFPQPHAMQYYAQRATEGGLLISEATG VSADAQGMSAIPHTPGIWTKDQVQAWRPIVDSVHAKGAIFFCQIWHVGRASDMQQEPISS TDKPIERTPENYSMDFSTPRSLTEEEIPDVVNQFRIAARNALEAGFDGVELHAGNGYLLD QFMKDGVNDRADGYGGSLENRCRFTLEVVDAVSNQIGPYCVGVRLSPYSGCLSCRDSDPD ELAVYMARELNRRDILYLNVVEPEMSWEGDAGALGAGHHRLQAMRDTFDGTLMVGGGYGR EEGNCAIAEEYADLVAYGRLFLANPDLPERFRRNAPLNKYDRATFYTDDPVVGYTDYPFL GQTSKGNGMM
	TraesCS7D02G175900.1	TaOPR45	MPSTARALSSSARFGTLGGSPPTPDGQAPISSTDKQITPDAESGMVYSKPRQLQTDEIPL IVDDFRRAARNAIEAGFDGVEIHGAHGYLLEQFMKDSSNNRTDEYGGSLENRCRFAVEVI DAIVHEIGADRVGIRLSPFVDYMDCFDSDPHALGMYMVQQLNKHQGFVYCHMVEPRMAIV DGRRQIPHGLLPFRKAFKGTFIAAGGYDREEGNKVVADGYADLVAYGRIFLANPDLPKRF ELDSPLNKYDRNTFYTQDPVIGYTDYPFLEGSNAE
	TraesCS2A02G026600.1	TaOPR6	MEPQTDSKPIPLMTPYKMGSSLDLAHRVVLAPLTRQRSYGNVPQPHAAVYYGQRATPGGM LITEATGVSDTAQGYTDTPGVWTAEQVEAWRPVVDAVHAKGALFFCQLWHVGRVSSYGFQ PGGAAPVSSTQRMVGPQVRHDGTTEEFSPPRRLAAEEIPMFVDDFRKAARNAINAGFDGV EIHGGNGYLIEQFLKDSANDRDDGYGGSLENRCRFALEVVAAVAKEVGAHRVGIRLSPFM DYMDCHDSDPHALGLHMATKLNDHNILYLHMIEPRMALVDGRREVPHRLLPYREAFKGTF IANGGYDREEGDRAVVSGYADLVSFGRLFLANPDLPKRLELNAPLNKYNRLTFYISDPVV GYTDYPFLP
	TraesCS7B02G311600.1	TaOPR28	MDRPAPDQRSTLFSPYQMRRFSLAHRVVLAPMTRCRAIGGLPGPALAEYYSQRSTQGGLL ISEGTVVSPAGPGFPHVPGIYNQEQIDGWKKVVDAVHAKGGIFFCQLWHVGRASHQVYQP DGAAPISSTGKPISARWKILLPDGSYGTYPTPRRLATSEIPDIVEQYRQAAINAIKAGFD GIEIHGAHGYIIDQFLKDGINDRTDEYGGSLTNRCKFLLEVTRAVVSAIGAERTAVRVSP AIDHLDAYDSNPMQLGMAVVERVNALQQEAGQLAYLHVTQPRYAAYGQTESGPHGSAEEE SRLMRTLRGAYQGTFMCSGGYTRELGLEAVESGDADLVSFGRLFISNPDLVERLRLNAGL NKYVRKTFYTPDPVVGYTDYPFLGKPKSRM
	TraesCS2D02G309400.1	TaOPR38	MSNTASSAALLTPYKMGRFDLSHRVVLAPLTRERSFGNVPQPHAILYYQQRTTKGGLLIA EATGVSDTAQGYKDTPGIWTKEQVEAWKPIVNGVHAEGGIFFCQIWHVGRVSNHTFQPNG QAPISSTDKPLKPVVRANGIDVPTISTPRRLQTNEIPLVINDFRAAARNAIEAGFDGVEI HGAHGYLIDQFLKDQVNDRTDKYGGSLENRCRFALEVVQAVVDEVGADKVGIRLSPFANY SEASDSNPEALGLYMAHALNKFGILYCHMVEPRMVNIGEKFETPHSLRPIRDAFKGTFIV AGGYDRDDGNKAIADGYADLVAYGRLFLSNPDLPRRFEIGAPLNKYIRDTFYLSDPVIGY TDYPFLPSDV
	TraesCS5A02G525300.1	TaOPR8	METTTTPLLTQYKMGSFNLAHRVVLAPLSRCRSYGNLAQPHNAVYYAQRAAPGALLVAEA CAVSEAARGYPHVPGLWSPEQVEAWKPVVDAVHAKGAVFFCQIWHTGRVSPTEFQPNGQA PVSSTDKQVTPEVFHDGSVLEFAAPRRLETEEIPHIVNDFRIAARNAMRAGFDGVEIHAG NGYLIDQFMKDGVNDRTDAYGGGLDNRCRFAAEVIAAVCHEAGAGRVGVRLSPFADYVDC VDSDPEALGLHVIGVMNGLGVLYCHMIEPRMCVNERMIPRRLLPFRRAFRGTFMVNGGYD REEGDKAVVEGYADLVAYGRLFLASPDLPERFGRNAVLNKYDRSTFYTSDPVVGYTDYPF LDPED
	TraesCS1A02G015800.1	TaOPR4	MDVLSTHHSLPHTTHESSSSSAIDQEKLQLSAMEPIPLLTPYKMGQFDLAHRVVLALLTR QRSYTPAVYYSQRATAGGLLIAEATVVSDTGRGYTHTPGIWTAEHVEAWKPIVTAVHAKG ALFFCQIWHVGRVSTFELQPGGAAPLSSTEKGVGPQMTFDGRLEEFSPPRRLTVEEIPAI VDDFRKAARNAIDAGFDGVEIHSANGYIIEQFLKDSANDRTDEYGGSLENRCRFALEVVD AIVKEVGGHRVGIRLSPFADYMDCHDSDPHSLALYMSTKLNDHDILYIHMIEPRMAVVDG RRVVSKRLLPYREAFKGTFIANGGYDREEGGKVIVEGYTDLVAFGRLFLANPDLPKRFEI GADLNKYDRMTFYSPDPVIGYTGYPCLE
	TraesCS7D02G405500.1	TaOPR46	MDRPAPDQRPTLFSPYQMRRFSLAHRVVLAPMTRCRAIGGLPGPALAEYYAQRATQGGLL ISEGTVVSPAGPGFPHVPGIYNQEQIDGWKKVVDAVHAKGGIFFCQLWHVGRASHQVYQP DGAAPISSTDKPISARWKILLPDGSYGTYPTPRRLATSEIPDIVEQYRQAAINAIKAGFD GIEIHGAHGYIIDQFLKDGINDRTDEYGGSLTNRCKFLLEVTRAVLSAIGAERTAVRVSP AIDHLDAYDSNPMQLGMAVVERLNALQQEAGQLAYLHVTQPRYAAYGQTESGPHGSAEEE SRLMRTLRGAYRGTFMCSGGYTRELGLEAVESGDADLVSFGRLFISNPDLVERLRLNAGL NKYVRKTFYTPDPVVGYTDYPFLGKPKARM
	TraesCS1A02G217700.1	TaOPR5	MESTPAPPLLTPHKMGQFDLSHRVVLAPLTRQRSYGNVPQPHAGVYYAQRATKGGLLIAE ATGVSDTAQGYKDAPGVWTEEQIDAWKPVVDAVHAKGALFFCQIWHAGRVSNYKLQPNGQ APISSTDKQMSADGRLEEFSPPRRLTKDEIPNVVDDFRKAARNAITAGLTGVEIHGAYSY IIDQFLKDSANDRTDEYGGSRENRCRFALEVVDAVVGEVGGHRVGIRLSPFTDYMDCHDS EEGNKVVGEGYTDLVAYGRPFLANPDLPRRFELNAPLNDYDRMAFYTSDPVMGYTDYPFL D
	TraesCS6B02G464800.1	TaOPR25	MSKQGGIGSTVPLLTPYKMGAFDLSHRVVLAPLTRTRSYGNVPQPHAILYYQQRTTKGGL LIAEATGVSDTAQGYKDTPGIWTKEQVEAWKPIVDGVHAKGGIFFCQIWHVGRVSNHTYQ PNGQAPISSTDKPLKPMVIDKHIVADFATPRPLETDEIPMVINDFRVAARNAIEAGFDGV EIHGAHGYLIDQFFKDQVNGRTDKYGGSLENRCRFGLEVVQAVVDEIGAGKVGMRLSPFA NYWESSDSNPGALGLYMAHALNKIGILYCHTVEPRMITFVDKVETPNSLRAMRDAFKGTF IVAGGYGREDGNAAVSSGYADLVAYGRLFLSNPDLPQRFEIDAPLNKYNRDTFYISDPVV GYTDYPFHLSDV
	TraesCS1D02G013700.1	TaOPR35	MEPIPLLTPYKMGQFDLAHRVVLAPLTRRRSYANMPQPHAAVYYSQRATAGGLLIAEATV VSNTGRGYTDTPGIWTAEHVEAWKPIVAAVHAKGALFFCQIWHVGRVSTFELQPGGAAPL SSTEKGVGPQMSFDGRLEEFSPPRRLTVEEIPALVDDFRKAARNAIDAGFDGVEIHGANG YIIEQFLKDSANDRTDEYGGSLENRCRFALEVVDAVVKEVGGHRVGIRLSPFADYMDCHD SDPHSLALYMSTKLNDHDILYIHMIEPRMAIVDGRRVVPKRLLPYREAFKGTFVANGGYD REEGGKVVAEGYTDLVAFGRLFLANPDLPNRFEVGADLNKYDRMTFYTPDPVIGYTDYPF LE
	TraesCS1B02G019800.1	TaOPR16	MEPIPLLTPYKMGQFDLAHRVVLAPLTRRRSYANVPQPHAAVYYSQRATAGGLLIAEATV ISDTGRGYTDTPGIWTAEHVEAWKPIIAAVHAKGALFFCQLWHVGRVSTFELQPGGAAPL SSTEKGVGPQMTFDGRLEEFSPPRRLTVQEIPAIVDDFRKAARNAIDAGFDGVEIHAANG YIIEQFLKDSANDRTDEYGGSLENRCQFALEVVDAVVKEAGGHRVGIRLSPFADYMDCHD SDPHSLALYMSTKLNDHDILYIHMIEPRMAIVDGRRVVPKRLLPYRKAFKGTFIANGGYD REEGGKVVVEGYTDLVAFGRLFLANPDLPKRFEVGADLNKYDRMTFYTPDPVIGYTDYPF LE
	TraesCS7A02G537100.1	TaOPR11	MEPIPLLTPYKMGQFELSHRVVLAPMTRQRAYGGVPQPHAALYYSQRATPGGLLISEATR VAPARQDEEPASFRDMPGVWAPEQVEAWRPVVDAVHAEGAVFFCQLWHAAAAPGDAVRER QQVSPQMSYDGRREELTSPRRVAAEDAPGVVDAFRRAARNAIDAGFDGVELQGTNGYFVV DGGGPESRCRFALEVVDAVAREIGGHRLGLRLDQFTAEPDEHALALHVVSRLNDLGVLYC HMIEPKVDGRRRVSRRLLPYREAFGGTFIASGGYGREEGDAAVGEGYADLVAYGRLFLAN PDLPRRFELGAPLNDCVSATFYGAGAGAAHPAVGYTDYPFLE
	TraesCS7D02G175800.1	TaOPR44	MVASKMVAKEAIPLLTTHRMGRFELSHRVRATKGGLLIAEATGVSATAQGYAETPGIWTQ QQVDAWKPIVDAVHRKGALFFCQLWHVGRVSTNDFQPDGQAPISSTDKQIMPDAESGMVY SKPRQLQTDEIPLIVDDFRRAARNAIEAGFDGVEIHGAHGYLLEQFMKDSSNDRTDEYGG SLENRCRFAVEVIDAIVNEIGADRVGIRQIPHGLLPFRKAFNGTFIAAGGYDREEGNKVV ADGYADLVAYGRIFLANPDLPKRFELDSPLNKYNSNTYYTQDPVIGYTNYPFLEGSNAE
	TraesCS1B02G019600.1	TaOPR14	MTRQRSPGTSRSRTPPSTTRNAPRPATGVSAAAQGHRPTPGVWTDEQAEAWRPVVDAVHA KGAVIFCQLWHVGRVVGKLRPDGTPQPVSSTGRPIATPRVNNGFEEEFATPKRLDVAEIA GVVDDFRRAARNAVDAGFDGVEIHGAHGYLIEQFLKDSANDREDEYGSSLENWCRFALEV VTAVADEIGGRRVGVRLSPFADYMDCHDSDPHALALHMATKLNGVPCGILYLHMVEPRMA RADGRRVVPKRLRPYREAFKGTFIAVGGYDREEGNKVVGEGYADLVAFGRLFLANPDLPK RFKLDAELNKYNRATFYTSDPIVGYTDYPFLG
	TraesCS2B02G328100.1	TaOPR19	MSNTASTAPSSPPTRWEGLIFPTVLAPLTRERSFGNVPQPHAILYYQQRATKGGLLIAEA TGVSDTAQGYKDTPGIWTKEQVEAWKPIVNGVHAKGGIFFCQIWHVGRVSNHTFQPNGQA PISSTDKPLKPVARANGIDAPTISTPRRLQTNEIPLVINDFRVAARNAIEAGFDGVEIHG AHGYLIDQFLKDQVNDRTDKYGGSLENRCRFALEVVQAVVDEVGADKVGIRLSPFANYSE ASDSNPEALGLYMAHALNKFGVLYCHMVEPRMVNIGEKFVTPHSLRPIRDAFKGTFIVAG GYDRDDGNKAIADGYADLVAYGRLFLSNPDLPRRFEIGAPLNKYIRDTFYLSDPVIGYTD YPFLPSNV
	TraesCS1D02G013500.1	TaOPR33	MEPIPLLTPYKMGQFDLAHRVVLAPLTRQRSYGNVPQTHAAVYYSQRATTGGLLIAEATG VSDTAQGYTDTPGIWTAEHVEAWKPIVAAVHAKGALFFCQIWHVGRVSTFELQPGGAAPL SSTEKGVGPQMSFDGHREEFSPPRRLTVEEIPAIVDDFRKAARNAIDAGFDGVEIHGANG YIIEQFLKDSANDRTDEYGGSLENRCRFALEVVDAVVKEVGGRRVGIRLSPFTDYMDCHD SDPHSLALYMSTKLNDHDILYIHMIEPRMAIVDGRRVVPKRLLPYREAFKGTFIANGGYD REEGSKVVTEGYTDLVAFGRLFLSNPDLPKRFEIGAELNKYDRMTFYTSDPVVGYTDYPF LE
	TraesCS7B02G455400.1	TaOPR30	MKPIPLMTPYTMGEFDLSHRVVLAPLTRQRAYGGVPQPHAALYYSQRASPGGLLISEATR VSPPASRQEEPESSFGDVPGIWTPEQVGAWAPVVDAVHAKGAVFFCQLWHVAGDAARQRE QQVSPQMSFDGRRKELTSPRRVAQGEAPRVVDGFRRAARNAVDAGFDGVEILGANGYFVD GDGMENRCRFALDVVDAVVREIGGQRVGVRLDQFSAEPDEHALALDVVSRLNDHGVLYCH MIEPRVDGRRRVSRRLLPFREAFGGTFIASGGYGREEGDAAVGEGYTDLVAYERLFLANP DLPRRFELGAPLNDCVSATFHGAGAAADPAVGYTDYPFLD
	TraesCS1D02G013400.1	TaOPR32	MAGEDGETVTVAAAAIPLLTPYRTGGGELELAHRVVLAPLTRQRSPGNLPQPHAAVYYAQ RATAGGMLITEATGVSAAAQGHRPTPGVWAGEQVEAWRPVVDAVHAKGAVVFCQLWHVGR VVGKLRPDGARAETPQPVSSTGRPIATPRMNDGVEEEFATPRRLDVAGIAGVVDDFRRAA RNAVDAGFDGVEIHGAHGYLVEQFLKDSANDRDDEYGGSLENRCRFALEVVTAVAEEIGG RRLGVRLSPFADYMDCHDSDPHALALHMATKLKGIPEGILYLHMMEPRMARADGRRVVPK RLRPYRDAFGGAFIAAGGYDREEGNKVVREGYTDLVAFGRLFLANPDLPKRFELDAELNG YDRATFYTSDPVVGYTDYPFLG
	TraesCS7B02G079500.1	TaOPR27	MVAKEAIPLLTPHRMGRFELSHRVVLAPLTRCRSYANVPQPHAALYYSQRATEGGLLIAE ATGVSATAQGYPETPGIWTQQHVDAWKPIVDAVHRKGALFFCQIWHVGRVSTNDFQPDGQ APISSTDQQITPDAESGMVYSKPRQLQTDEIPLIVDDFRRAARNAIEAGFDGVEIHGAHG YLLEQFMKDSSNDRTDEYGGSLKNRCRFAVEVIDAIVHEIGADRVGIRLSPFVDYMDCFD SDPHALGMYMVQQLNKHQGFVYCHMVEPRMAIVDGRRQIPHGLLPFRKAFNGTFIAAGGY DREEGNKVVADGYADLVAYGRIFLANPDLPKRFELDSPLNKYDRNTFYTQDPVIGYTDYP FLEGSNAE
	TraesCS1A02G015500.1	TaOPR1	MAGEEGETGAAAIPLLAPYRAGSGELELAHRVVLAPLTRQRSPGNLPQPHAAVYYAQRAT AGGMLITEATGVSAAAQGHRPTPGVWTDEQVDAWRPVVDAVHAKGAVIFCQLWHVGRVVG KLRPDGTPAGTPRPVSSTGRPIATPRMNDGVEEEFATPRRLDVAEIAGVVDDFRRAARNA VDAGFDGVEIHGAHGYLVEQFLKDSANDRDDEYGGSLENRCRFALEVVTAVAREIGGRRV GVRLSPFADYMDCHDSDPHALALHMATKLNGIPGGILYLHMVEPRMARADGRRVVPKRLR PYREAFGGTFIAAGGYDREEGNKVVGEGYADLVAFGRLFLANPDLPKRFEFDAKLNGYNR ATFYTSDPVVGYTDYPFLG
	TraesCS7B02G079300.1	TaOPR26	MATKEPIPLLTPHKMGQFELSHRVVLAPLTRCRSYGNVPQPHAALHYSQRATKGGLLIAE ATGVSATAQGFPDTPGIWTQQQVDAWKPIVDAVHGKGALFFCQIWHAGRVSTNGNFGLLL IWQTKQSFSRMGMRRSLAPTSRYRLMLSPARSTRSLDGFIQMRYRCVDDFRRVARNVIEA GFDGVEIHGAHGFLLEQFMKDSSNDRTDMYGGSLENRCRFAVEVIDAIVHEIGADRVGIR LSPFVDYMDCFDSNPHVLGTYMIQQLNKHKEFLYCHMVEPHMTIVDGHMQIPHRLLPFRK AFNGTFIAAGGYDREEGNKMVIDGYTDLIAYRRLFLANPDLPKRFELDVPLNKYDRSTFY TQDPVIGYTDYPFLNDSNAE
	TraesCS5B02G487600.1	TaOPR23	MDQRPSLFSPYQMRRFSLAHRVVLAPLTRCRAIGGLPGPALAEYYAQRSTDGGLLISEAT AISPAGAGFPRVPGIYNQEQIYAWKKVVDAVHAKGSIFFCQLWHAGRASHQAYLPDGAAP ISSTEKPISASRKTLLPDGSYGTYPVPRCLATSEIPEVVEQYRQAAVNAIEAGFDGVEIH AAHGFIIDQFLKDGVNDRTDEYGGSLPSRCRFLLEVTRATVSAVGPDRVAVRVSPTIDNL DAYDSDPARLGMAVVERLNALQEEVSSGGQLAYLHLSRAMHGGGNAEEEGRLMRAMRDAY RGTFMCGGGYTRELGMESVERGDADLVSYGRHFIANPDLVERFKLDAGLNEFVRKTFYTP DPVVGYTDYPFLDSQPESRMQ
	TraesCS7D02G524400.1	TaOPR47	MEPIPLLTPYKMGQFDLSHRVVLAPMTRQRAYGGVPQPHAALYYSQRATPGGLLISEATR VAPARRDEEPTSFRDMPGIWAPEQVEAWRPVVDAVHAEGAVFFCQLWHAAAGNGDDARER QQVSPQMSYDGRREELTSPRRVAPEDAPGVVDAFRRAARNAIDAGFDGVELQGTNGYFVD GGGGGPESRCRFALEVVETVAREIGGHRLGLRLDQFTAEPEEHALALHVVSRLNDLGVLY CHMIEPKVDGRRRVSRRLLPYREAFGGTFIASGGYGREEGDAAVGEGYADLVAYGRLFLA NPDLPRRFELGAPLNDCVSATFYGAGVGSAHPAVGYTDYPFLD
	TraesCS4B02G356100.1	TaOPR22	METKTTPLLTPYKMGDFNLAHRSVNYSIVSLESWVAEVTRPWSATQRRVVLAPLTRCRSY GNLAQPHNALYYAQRAAPGVLLVAEACAVSEAARGYPHVPGLWSQEQVEAWKPVVDAVHG KGAVFFCQLWHTGRVSPTEFQPNGQAPVSSTDKQVPPQVAHDGSVLEFAPPRRLATEEIP HIVNDFRVAARNAMRAGFDGVEIHAGNGYLIDQFMKDGVNDRTDEYGGGLENRCRFAAEV IAAVCHEAGAGRVGVRLSPFADYVDCVDSDPEALALHVIGVMNGLGVLYCHMIEPRMCVN ERMIPRRLLPFRRAFSGTFMVNGAYDREEGDKAVADGYADLVAYGRLFLANPDLPERFKR NAALNKYDRSTFYTSDPVVGYTDYPFLDQED
	TraesCS1B02G018800.1	TaOPR13	MLITEATGVSAAAQGHRPTPGVWTDEQVEAWRPIVDAVHTKGAVIFCQLWHVGRVVGALR PDGTRAETVPVSSTGRPIATPRMNDGVEEEFATPRRLAVEEIAGVLDDFRRAARNAVYAG FDGVEIHGAHGYLVEQFLKDSTNDRDEEYGGSLENRCRFVLEVVTAVADEIGGRRVGVRL SPFADYMDCHDSDPHALALLMATKLNNVPGGILYLHMVEPRMARANGRRVVPKRLRPYRE AFGGTFIAAGGYDREGNKVVGEGYADLVAFGRLFLANPGLPKRFELDAELNKYNRATFYT SDPVVGYTDYPFLG
	TraesCS7A02G412400.1	TaOPR10	MDRPAPDQRPTLFSPYQMRRFSLAHRVVLAPMTRCRAIGGLPGPALAEYYAQRATQGGLL ISEGTVVSPAGPGFPHVPGIYNQEQIDGWKKVVDAVHAKGGIFFCQLWHVGRASHQVYQP DGAAPISSTDKPISARWKILLPDGSYGTYPTPSRLATSEIPDIVEQYRQAAINAIKAGFD GIEIHGAHGYIIDQFLKDGINDRTDEYGGSLTNRCKFLLEVTRAVVSAIRAERTAVRVSP AIDHLDAYDSNPMQLGMAVVERLNALQQEAGQLAYLHVTQPRYAAYGQTESGPHGSAEEE SRLMRTLRGAYRGTFMCSGGYTRELGLEAVESGDADLVSFGRLFISNPDLVERLRLNAGL NKYVRKTFYTPDPVVGYTDYPFLGKPKSRM
Zea mays L.	Zm00001d044908_P001	ZmOPR1	MVQQAAKEVIPLLTPYKMGQFELSHRVVLAPLTRCRSYGNVPQPHAAVYYSQRATRGGLLIAEATGVSAT AQGYPETPGIWTQEQVEAWKPIVDAVHRKGAIFVCQIWHVGRVSTNELQPNGDAPISSTDKQISPDAESG TAYSKPRRLRTDEVPGIVDDFRRAARNAIQAGFDAVEIHGAHGYLLEQFMKDSCNDRTDQYGGSLENRCR LAVEVVDAVVREVGARRVGIRLSPFVDFVDCVDSDPVALGHYMVQQLNRHSGLLYCHMVEPRMATVDGRR QIPHGLLPFRKAFHGTFIAAGGYDREDGNKVVAEGYADLVAYGRLFLANPDLPRRFELDVALNKYDRSTF YTQDPIVGYTDYPFFEEDGKNEESV
	Zm00001d044906_P001	ZmOPR2	MVQQAAKEVIPLLTPYKMGQFELSHRVVLAPLTRCRSYGNVPQPHAAVYYSQRATRGGLLIAEATGVSAT AQGFPESPGIWTQEQVEAWKPIVDAVHRKGAIFVCQIWHVGRVSTNELQPNGDAPISSTDKQISPNAESG TAYSKPRRLRTDEVPGIVDDFRRAARNAVEAGFDAVEIHGAHGYLLEQFMKDSCNDRTDQYGGSLENRCR LAVEVVDAVVREVGARRVGIRLSPFVDFVDCVDSDPVALGHYMVQQLNRHSGLLYCHMVEPRITAHGRRQ IPHGLLPFRKAFHGTFIAAGGGGYDREEGNKVVAEGYADLVAYGKLFLANPDLPRRFELDVALNKYDRST FYTQDPIVGYTDYPFFEQEDGKNEE
	Zm00001d037182_P001	ZmOPR3	MGHQEQEQEVIPLMTPYKMGQLELSHRVVLAPMTRCRAIGDVPQPHAAVYYSQRASRGGVLITEGTGVSA TAQGFPGSPGIWTQEQVAAWKPIVDAVHRKGALFFCQIAHVGRASTNDFQPDGQAPVSSTDAQLPPDAES GTVFSRPRRLRADEVPGIVDDFRRAARNAIEAGFDGVEIHGAHGFLLEQFMKDGANDRADEYGGSVENRC RFVVEVVDALVREIGASRVGIRLSPFADYLNCADSNPLALGHYMVEQLNRHEGFLYCHMVEPRMAIVDDR RQIPHGLLPFKAAFNGTFIAAGGYDREKGNKVVAEGYADLVAYGRLFLANPDLPKRFEVDEILNKYDRST FYTQDPVVGYTDYPFLRDDSEDLAAQV
	Zm00001d011097_P001	ZmOPR4	MAMETQTPETIVPPTTIPPLLTPYKMGAFELEHRVVLAPLTRQRSYGNVPQPHGAVYYAQRATRGGLLIT EATGVSDTAQGYTDTPGVWTPDQVAAWRPIVDAVHAKGAVFFCQLWHVGRVSTTALQPGGAAPISSTDRA VAPQLSFDGHLEKFSPPRRLEAREIPAIVDDFRRAARNALLAGFDGVEVHGANGYLIEQFLKDSANDRDD EYGGSLENRCRFALEVVRAVAGEVGPGRVGVRLSPFTDYMDCHDSDPEALAGYLVRSLSDVGVLYCHMIE PRMAIVDGRRQIPHRLRPFREAFRGTFIAAGGYDRAEGDKVVEEGYTDLVAYGRLFLANPDLPRRFRLPD APLNKYDRTTFYTSDPVIGYTDYPFLADADADK
	Zm00001d003584_P001	ZmOPR5	MGSGGANTAPLITPYKMGKFDVSHRVVLAPLTRQRSYGNVPQPHAILYYQQRATKGGLLIAEATGVSDTA QGYKDTPGIWTHEQVEAWKPIVDGVHQKGGIFFCQIWHVGRVSNSTFQPNGQAPISSTDKPLKPQVRANG IDVATFAVPRRLETDEIPLVVNDFRVAARNAIEAGFDGVEIHGAHGYLIDQFLKDGVNDRTDKYGGSLEN RCRFALEVTQAVVDEIGADKVGIRLSPFASYSEAPDSDPEALGLYMANALNEFGILYCHMVEPRMVKLGE KFETPYSLRPIRDAFRGTFIVAGGYGREDGNRAISTGYADLVAFGRLFLANPDLPRRFEVDAPLNKYNRD TFYIPDPVVGYTDYPFLSSDV
	Zm00001d040842_P001	ZmOPR6	MEMESTPLLTPYKMGDFNLAHRVVLAPLTRCRAFGNVPQPEHMALYYRQRATPGGFLIAEACAVSESARG YPDVPGLWTHQQVEAWKPIVDAVHASGAVFFAQLWHTGRASPSEFQPNGQAPISSTDKQIPAQVNHSGDV NTFAVPRRLETEEIPHVVNDFRVAARNAIKAGFDGVEIHAANGYLFDQFMKDSTNDRDDSYGGSLENRCR FTAEVMAAVADEVGANRLGVRLSPFADYMDCHDSNPEALALHVIDETLNPLGVLYCHMVEPRMRVNPDDG IMTLEHMLLPFRRAFRGTFIANGGYDREEGNDAIARGRGYADLIAYGRIFLANPDLPMRFAKNAPLNKYD RSTFYTSDPVVGYTDYPFLDQL
	Zm00001d032049_P001	ZmOPR7	MASTDRSTPAEDEQQQKRPSLFSPYQMPRFRLAHRVVLAPMTRCRAPDAVPGPALAEYYAQRSTDGGLLI SEGTIISPSGPGFPRVPGIYNQEQTDAWRKVVDAVHAKGAIFFCQLWHVGRASHQVYQPGAAAPISSTDK PISSRWRILMPDGSYGKYPTPRRLATSEIPEIVEQYRQAAVNAIKAGFDGIEIHGAHGYLIDQFLKGGIN DRTDEYGGSLSNRCRFLLEVTRAVVSAIGADRVAVRVSPAIDHLDAYDSNPLQLGLAVVERLNALQQEAG RLAYLHVTQPRYTAYGQTESGQHGSAEEESRLMRAVRGAYRGTFMCSGGYTRELGVEAIESGDADLVSYG RLFIANPDLVERFRRDAPLNKYVRKTFYTPDPVVGYTDYTFLGQ…
	Zm00001d050107_P001	ZmOPR8	MASTDRSAPAEDQQQPQRPSLFSPYQMPHFRLAHRVVLAPMTRCRAPDALPGPALAEYYAQRSTEGGLLI SEGTIISPAGPGFPRVPGIYNQEQTDAWKKVVDAVHAKGAIFFCQLWHVGRASHQVYQPGGSAPISSTDK PISSRWRILMPDGSYGKYPTPRRLATSEIPEIVEQYRQAAINAIKAGFDGIEIHGAHGYLIDQFLKDGIN DRADEYGGSLSNRCRFLLEVTRAVVSAIGADRVAVRVSPAIDHLDAYDSNPLQLGLAVVDRLNALQEETG RLAYLHVTQPRYTAYGQTESGQHGSAEEESRLMRALRGAYRGTFMCSGGYTRELGVEAVESWDADLVSYG RLFIANPDLVERFRRDAPLNRYVRKTFYTPDPVVGYTDYPFLGQ…
