# Supplementary material for: Genome-wide identification, gene cloning, subcellular location and expression analysis of the OPR gene family under salt stress in sweetpotato
Source: BMC Plant Biol. 2024 Dec 6;24:1171. doi: 10.1186/s12870-024-05887-8 (PMC11622663; doi:10.1186/s12870-024-05887-8)
Supplement: Supplementary file 3 — Supplementary Material 3. [file 12870_2024_5887_MOESM3_ESM.xlsx]

## Sheet: Table S3
Table S3. Detail information of the conserved motifs of IbOPRs
Motif Name	E-value	Alt. Name	Width
Motif 1	4.5e-302	IFTKEQVEAWKPIVDAVHAKGAIFFCQLWHVGRVSHQAYQPNGQAPISST	50
Motif 2	1.7e-277	RLAARNAIEAGFDGVEIHGAHGYLIDQFLKDGINDRTDQYGGSLENRCRF	50
Motif 3	6.6e-218	FJANPDLPKRFELBAPLNKYBRSTFYTSDPVVGYTDYPFLD	41
Motif 4	4.8e-180	HRVVLAPLTRQRSYNSIPQPHAVLYYSQRATKGGLLITEAT	41
Motif 5	1.5e-155	VATEIGADRVGIRJSPFANYMEAGDSBPLALGLAMAERLNK	41
Motif 6	7.5e-76	YCHMVEPRMKKVGEKSECPESLLPMRKAF	39
Motif 7	2.9e-60	YERZDGIEAVAEBRADLVSYG	21
Motif 8	1.9e-51	EEKGSGPPLFSPYKLGRFNLS	21
Motif 9	1.1e-35	AHFTPPRRLRTDEIPKIIBDF	21
Motif 10	9.3e-28	SKLAYLHVTQPRFTARDDGDANKFGGEEKEALLMSSLRKGYEGSFMSSGG	50
