# Supplementary material for: Genome-wide identification, gene cloning, subcellular location and expression analysis of the OPR gene family under salt stress in sweetpotato
Source: BMC Plant Biol. 2024 Dec 6;24:1171. doi: 10.1186/s12870-024-05887-8 (PMC11622663; doi:10.1186/s12870-024-05887-8)
Supplement: Supplementary file 4 — Supplementary Material 4. [file 12870_2024_5887_MOESM4_ESM.xlsx]

## Sheet: Table S4
Table S4. The KaKs analysis of OPR gene pairs in sweetpotato
Event	Seq_1	Seq_2	Ka	Ks	Ka/Ks
WGD or segmental duplication	IbOPR1	IbOPR5	0.165819	1.34952	0.122872
	IbOPR3	IbOPR4	0.004444	0.067501	0.065843
tandem duplication	IbOPR5	IbOPR6	0.040089	0.07599	0.527563
	IbOPR6	IbOPR7	0.107681	0.634294	0.169765
	IbOPR7	IbOPR8	0.100191	0.643919	0.155596
