# Supplementary material for: Genome-wide identification, gene cloning, subcellular location and expression analysis of the OPR gene family under salt stress in sweetpotato
Source: BMC Plant Biol. 2024 Dec 6;24:1171. doi: 10.1186/s12870-024-05887-8 (PMC11622663; doi:10.1186/s12870-024-05887-8)
Supplement: Supplementary file 5 — Supplementary Material 5. [file 12870_2024_5887_MOESM5_ESM.xlsx]

## Sheet: Table S5
Table S5. Cis-elements analysis of IbOPRs in sweet potato
Element type	Element name	Element sequences	IbOPR1	IbOPR2	IbOPR3	IbOPR4	IbOPR5	IbOPR6	IbOPR7	IbOPR8	IbOPR9
Core/Binding	CAAT-box	CAAT	58	44	47	44	39	35	49	58	48
Core/Binding	CTAG-motif	ACTAGCAGAA	0	0	0	0	1	0	0	0	0
Core/Binding	TATA	TATAAAAT	3	1	2	0	3	3	0	2	0
Core/Binding	AT-rich element	ATAGAAATCAA	0	0	0	0	0	1	0	0	0
Core/Binding	TATA-box	ATATAT	96	25	58	49	55	122	36	46	49
Core/Binding	CCAAT-box	CAACGG	0	1	0	0	0	0	0	0	1
Core/Binding	W box	TTGACC	0	1	1	1	1	2	1	4	1
Core/Binding	A-box	CCGTCC	0	0	0	1	0	0	0	0	0
Core/Binding	HD-Zip 3	GTAAT(G/C)ATTAC	1	0	0	0	0	2	0	1	0
Core/Binding	AT~TATA-box	TATATA	4	2	12	3	3	5	4	2	9
Core/Binding	MYB recognition site	CCGTTG	0	1	0	0	0	0	0	0	1
Core/Binding	Myb-binding site	CAACAG	0	2	1	0	0	0	0	1	0
Development	AC-I	(T/C)C(T/C)(C/T)ACC(T/C)ACC	0	0	1	1	0	0	0	0	1
Development	AC-II	CCACCAACCCCC	0	1	0	0	0	0	0	0	0
Development	CCGTCC motif	CCGTCC	0	0	0	1	0	0	0	0	0
Development	CCGTCC-box	CCGTCC	0	0	0	1	0	0	0	0	0
Development	MSA-like	TCAAACGGT	0	0	0	1	0	0	0	0	0
Development	O2-site	GATGATGTGG	0	0	0	0	0	0	0	0	1
Development	CAT-box	GCCACT	0	1	0	0	0	0	2	0	0
Development	HD-Zip 1	CAAT(A/T)ATTG	1	0	0	0	0	0	0	0	0
Light	ACE	CTAACGTATT	0	1	0	0	1	0	0	0	0
Light	G-box	CACGTT	2	5	4	2	7	1	4	0	6
Light	GT1-motif	GGTTAA	2	2	1	4	2	4	4	0	1
Light	Sp1	GGGCGG	0	0	1	1	0	0	0	1	1
Light	MRE	AACCTAA	0	0	1	0	0	0	0	0	1
Light	3-AF3 binding site	CACTATCTAAC	0	0	1	0	0	0	0	0	0
light	ATC-motif	TGCTATCCA	0	0	1	0	0	0	0	0	1
Light	Box 4	ATTAAT	4	4	4	1	2	17	0	6	5
Light	CAG-motif	GAAAGGCAGAC	0	0	0	1	0	0	0	0	0
Light	chs-CMA1a	TTACTTAA	0	0	0	0	0	0	0	1	0
Light	chs-CMA2a	TCACTTGA	0	0	1	1	1	0	0	0	1
Light	GA-motif	ATAGATAA	0	0	0	1	0	0	0	0	0
Light	Gap-box	CAAATGAA(A/G)A	0	0	0	0	1	0	0	0	0
Light	LAMP-element	CTTTATCA	0	1	0	0	0	0	0	0	0
Light	TCCC-motif	TCTCCCT	1	2	0	0	0	0	0	1	0
Light	TCT-motif	TCTTAC	0	0	2	1	2	1	1	1	2
Light	AT1-motif	AATTATTTTTTATT	0	0	0	0	0	0	1	0	0
Light	AE-box	AGAAACTT	0	0	0	0	0	1	0	0	0
Hormone	AAGAA-motif	GAAAGAA	1	0	4	1	0	0	2	2	1
Hormone	ABRE3a	TACGTG	1	1	2	0	1	1	2	0	2
Hormone	ABRE4	CACGTA	1	1	2	0	1	1	2	0	2
Hormone	ABRE	ACGTG	1	4	2	1	5	1	3	0	3
Hormone	TGA-element	AACGAC	4	1	0	0	1	0	1	0	1
Hormone	AuxRR-core	GGTCCAT	0	0	0	3	0	0	0	0	0
Hormone	AuxRE	TGTCTCAATAAG	0	0	0	0	0	1	0	0	0
Hormone	ERE	ATTTTAAA	1	0	0	2	2	2	1	1	0
Hormone	F-box	CTATTCTCATT	0	1	0	0	0	0	0	0	0
Hormone	TATC-box	TATCCCA	0	0	1	0	0	0	0	0	1
Hormone	P-box	CCTTTTG	0	0	2	0	0	0	1	0	2
Hormone	CGTCA-motif	CGTCA	1	2	0	2	5	1	1	4	1
Hormone	TGACG-motif	TGACG	1	2	0	2	5	1	1	4	1
Hormone	TCA-element	CCATCTTTTT	0	1	1	1	0	2	2	0	0
Abiotic/Biotic	as-1	TGACG	1	2	0	2	5	1	1	4	1
Abiotic/Biotic	dOCT	CTCGGATC	0	1	0	0	0	0	1	0	0
Abiotic/Biotic	DRE1	ACCGAGA	0	1	0	0	0	0	0	0	0
Abiotic/Biotic	STRE	AGGGG	1	1	2	2	0	1	2	1	2
Abiotic/Biotic	Myb	CAACTG	8	5	4	6	4	4	6	6	2
Abiotic/Biotic	MYB-like sequence	TAACCA	2	1	1	4	1	1	3	2	1
Abiotic/Biotic	MYC	CATTTG	6	1	6	1	3	3	3	3	4
Abiotic/Biotic	WRE3	CCACCT	0	0	0	0	1	0	0	0	0
Abiotic/Biotic	WUN-motif	TTATTACAT	0	0	1	1	0	0	0	1	1
Abiotic/Biotic	TC-rich repeats	GTTTTCTTAC	1	1	2	0	0	0	0	0	2
Abiotic/Biotic	LTR	CCGAAA	0	0	0	1	0	1	2	1	0
Abiotic/Biotic	ARE	AAACCA	3	0	1	0	0	3	4	3	2
Abiotic/Biotic	MBS	CAACTG	1	0	1	0	0	0	0	1	1
