# Supplementary material for: Genome-wide identification, gene cloning, subcellular location and expression analysis of the OPR gene family under salt stress in sweetpotato
Source: BMC Plant Biol. 2024 Dec 6;24:1171. doi: 10.1186/s12870-024-05887-8 (PMC11622663; doi:10.1186/s12870-024-05887-8)
Supplement: Supplementary file 6 — Supplementary Material 6. [file 12870_2024_5887_MOESM6_ESM.xlsx]

## Sheet: Table S6
Table S6. The CDS and protein sequences of cloned OPR genes in sweetpotato
Variety	Gene name	CDS sequences	Protein sequences
Reference(Taizhong6)	IbOPR1	ATGGAAAGCAGAGTTGAAGTAGTAGAGGAAGAGAAGAAAGAAGAAATTCCTTTGATTACGCCTTATCAAATGGGAAATTTCCAACTCTCTCACAGAGTGGTTTTGGCACCATTGACAAGGCAGAGATCATTCGGAGGCATTCCGCAACCGCATGCCGCCGTGTACTATGCCCAGAGAGCCTCTAAGGGTGGGCTTCTTATTGCCGAAGCTACGTGGATTTCTCAAACTGCCACAGGCTATCCCAACACTCCTGGTATTTTCACAAAGGAGCAAGTAGAAGCCTGGAAACCAATCGTAGATGCAGTTCATGCCAAAGGTGCTGTGTTCTTCTGCCAAATTTGGCATTGTGGCAGAGTTTCACATTATGATTTTCAGCCAAACGGGCAGCCTCCAATCTCT…	MESRVEVVEEEKKEEIPLITPYQMGNFQLSHRVVLAPLTRQRSFGGIPQPHAAVYYAQRASKGGLLIAEATWISQTATGYPNTPGIFTKEQVEAWKPIVDAVHAKGAVFFCQIWHCGRVSHYDFQPNGQPPISSTGKVLAPQVRTNGVDVAHFSPPRPLRTDEIPGVVNQFRLAARNAIEAGFDGVEIHGAHGYLIEQFLKDQVNDRTDEYGGSLEKRCRFALEVVEAVASEIGAGRVGIRLSPFANYHESADSNPNALGLYMARALNKYNILYCHVVEPRMIKVGEKAECHESLWPMRKAFKGTFMVAGGYEREDGNQAVADNRADLVAYGRLFLANPDLPKRFEVDAPLNKYNRTTFYTPHPVIGYTDYPFLDTATV
	IbOPR2	ATGGCTAGAACTTCGTCGCTGGATCAAGGCTCAACGCCAAGCCTCTTTTCCCCCTACAAGATGGGCAGGTTCAACCTCTCCCACAGGGTAGTATTGGCTCCATGTACAAGGTGTAGAGCAATAAATGGAATTCCTCAGCCGGCCCTGGCGGAGTACTATTCACAGAGGGCTACCCAAGGTGGATTTCTGATCACTGAGGGGACCATGATTGACCCAACTTCTGCTGGGTTTCCACATGTGCCCGGGATTTTCACAAAGGAGCAAGTGGAGGCATGGAAGAAGGTGGTTGATGCTGTCCATGCCAAGGGTGCTATTATTTTCTGTCAGCTATGGCATGTGGGTCGTGCATCTCATCAAGTGTATCAACCTGGTGGATCCGCGCCTATATCTTCCACGGAC…	MARTSSLDQGSTPSLFSPYKMGRFNLSHRVVLAPCTRCRAINGIPQPALAEYYSQRATQG GFLITEGTMIDPTSAGFPHVPGIFTKEQVEAWKKVVDAVHAKGAIIFCQLWHVGRASHQV YQPGGSAPISSTDKPISKRWRILMPDGSHGIYPKPRVVGVDDIANVVDYYRIAAINAIEA GFDGVEIHGAHGYLIDQFLKDGINDRKDEYGGSLANRCKFIMQVVQAVATAIGADRLGVR ISPAIDHLDAMDSSPLSLGLAVVERLNKLQVDIRTKLAYLHVTQPRYVAYGQTESGKQGS EEEEARLMLTLRNTYQGTFICSGGYTRQLGIEAIAQGDADLVSYGRLFIANPDLVLRFKL DAPLNKYNRKTFYTQDPVVGYTDYPFLNKESRS…
	IbOPR3	ATGACTCAAGCGTTGCCTATTGTTCTAGGTTCTGGTCCCAAACTCTTCTCACCTTACAAGTTGGGAAGGTTCAATCTCGCCCACAGGGTAGTATTTGCACCATGCACAAGGTGTAGAGCTTTGGACAGTATCCCACAACAGGCACACGTGGAGTACTATTCGCAAAGGGCCACTCAAGGTGGATTTCTTCTCACTGAGGGAACTATGATCGACCCTACTTCAGCTGGGTTCCCAAATGTGCCTGGGATTTTTACCCAGGAGCAAGTGGAGGCCTGGAAGAAGGTGGTTGATGCTGTCCATGCTAAGGGTGCGGTTTTCTTTTGCCAACTTTGGCACGTGGGTCGTGCATCTCATCAAGCGTATCAGCCTGGTGGGGCTTCACCAATTTCATCCACAGAG…	MTQALPIVLGSGPKLFSPYKLGRFNLAHRVVFAPCTRCRALDSIPQQAHVEYYSQRATQG GFLLTEGTMIDPTSAGFPNVPGIFTQEQVEAWKKVVDAVHAKGAVFFCQLWHVGRASHQA YQPGGASPISSTEQQISEHWPLIMPDGSYGHFSKPKALSTNEISKYVDLYRIAATNAIEA GFDGIELHSAHGYLIDQFLKDGINDRTDQYGGSLENRCRFLLQIIEAVASAIGPDRVAVR ISPAINHMDATDSDPLALGLAVVERLNRLQADLGSKLAYLHVTQPRFTARDDGDANKFGG EEKEALLMSSLRKGYEGSFMSSGGYTRQLGIEAIEKDEADLVSFGRLFIANPDLVLRFKL DAPLNKYDRSTFYTSDPVVGYTDYPFLDQVADS…
	IbOPR4	ATGACTCAAGCGTTGCCTATTGTTCTAGGTTCTGGTCCCAAACTCTTCTCACCTTACAAGTTGGGAAGGTTCAATCTCGCCCACAGGGTAGTATTTGCACCATGCACAAGGTGTAGAGCTTTGGACAGTATCCCACAACAGGCACACGTGGAGTACTATTCGCAAAGGGCCACTCAAGGTGGATTTCTTCTCACTGAGGGAACTATGATCGACCCTACTTCAGCCGGGTATGTTTGTGATTTTCGTGGACTGGTTTATCTGTTTTTGTTGGACATAGGTCTGAAAGGTCAAGTCGTGGCTTGGAGATTGTTAGGCGGATCCAACACTTTGTCTTTCAAATGTCCGCTAGCTACTATGTTTCCAAATGTGCCTGGGATTTTTACCCAGGAGCAAGTGGAG…	MTQALPIVLGSGPKLFSPYKLGRFNLAHRVVFAPCTRCRALDSIPQQAHVEYYSQRATQG GFLLTEGTMIDPTSAGYVCDFRGLVYLFLLDIGLKGQVVAWRLLGGSNTLSFKCPLATMF PNVPGIFTQEQVEAWKKVVDAVHAKGAVFFCQLWHVGRASHQAYQPGGASPISSTEQQIS EHWPLIMPDGSYGHFSKPKALSTNDISKYVDLYRIAATNAIEAGFDGIELHSAHGYLIDQ FLKDGINDRTDQYGGSLENRCRFLLQILEAVATAIGPDRVAVRISPAINHMDATDSDPLA LGLAVVERLNRLQADLGSKLAYLHVTQPRFTARDDGDANKFGGEEKEALLMSSLRKGYEG SLMSSGGYTRQLGIEAIEKDEADLVSFGRLFIA…
	IbOPR5	ATGGCAAACAGTGTCGGCCAAGGACAGGAAGAGAAGCAGCATGAAAGCCCTCTGCTCACACCCTATAAAATGGGAAAATTTCACTTATCTCATAGAATTGTGTTGGCACCCCTGACAAGGCAGAGATCTTACAACACCATTCCTCAGCCTCATGCTATTTTGCATTACTCTCAGAGAACCACCAAAGGAGGTCTTCTAATAGCAGAAGCCACAGCAGTTTCTGACACTGCCATAGGATACACAGATACACCTGGAATATGGACAAAGCAGCAGGTTGAAGCCTGGAAACCCATTGTAGATGCAGTGCATGCTAAAGGTGGCATCTTTTTCTGCCAGATTGGGCATGTTGGTAGAGTCTCAAATACAGATTTTCAGCCTAATGGACAAGCACCCATCTCC…	MANSVGQGQEEKQHESPLLTPYKMGKFHLSHRIVLAPLTRQRSYNTIPQPHAILHYSQRT TKGGLLIAEATAVSDTAIGYTDTPGIWTKQQVEAWKPIVDAVHAKGGIFFCQIGHVGRVS NTDFQPNGQAPISSTDKPLSPENQAQFTPPRRLRADEIPRVINDFRLAARNAIEAGFDGV EIHGAHGYLIEQFLKDGVNDRTDEYGGSLQNRCRFALEVVEAVADEIGGERVGIRLSPFA NYMECGDSDPNGLGVFMAESLNKYGILYCHMVEPRMKTVGEKSDCSESLLPMRKAFKGTF LVAGGYEREDGIKAVAENRGDLVVYGRLFLANPDLPKRFELNAPLNKYDRSTFYTSDPII GYNDYPFLENTA
	IbOPR6	ATGGCGAACAATGTCGATGGACAGGAAGAGAAGCAGCAGGGAATTCCTCTGCTCACACCCTATAAAATGGGAAACTTTCACTTATCTCACAGAATTGTTTTGGCACCCCTGACAAGGCAGAGATCTTATGGCAATGTTCCTCAGCCTCATGCTATTTTGTATTACTCTCAGAGAACCACGAAAGGGGGTCTTCTAATAGCAGAAGCCACGGGAGTTTCTGACACTGCCCAAGGATATCGCGATGCACCTGGTATATGGACAAAGGAGCAGGTCGAAGCCTGGAAACCCATTGTAGATGCAGTGCACGCTAAAGGCGGTATCTTTTTTTGCCAGCTTTGGCATGTTGGCAGAGTTTCAAATAAAGGTTATCAGCCCAATGGACAAGCACCTATCTCTAGC…	MANNVDGQEEKQQGIPLLTPYKMGNFHLSHRIVLAPLTRQRSYGNVPQPHAILYYSQRTT KGGLLIAEATGVSDTAQGYRDAPGIWTKEQVEAWKPIVDAVHAKGGIFFCQLWHVGRVSN KGYQPNGQAPISSTDKPFTPQIRANSIIAAESTPPRRLRTDEIPQIINDFRLAARNAIEA GFDGVEIHGAHGYLIDQFLKDEVNDRTDQYGGSLENRCRFALEIVDAIANEIGADRVGIR LSPFANYMESGDSNPKALGVYMAEALNKYGILYCHMVEPRMIKVGEKCECPDSLLPMRKA FKGTFLVAGGYEREDGIKAVAENRGDLVVYGRLFLANPDLPKRFELNAPLNMYNRDTFFT SDPVVGYTDYPFLETTA
	IbOPR7	ATGGCGAACAATGTCGGCGATGGACAGGAAGAGAAGCAGCAGGAAATTCCTCTGCTCACACCCTACAAATTGGGAAACTTTCAGTTATCTCACAGAATTGTTTTGGCACCCCTGACAAGGCAGAGATCTTATGGCAATGTTCCTCAGCCTCATGCTATTTTGTATTACTCTCAGAGAACCACGAAAGGGGGTCTTCTAATAGCAGAAGCCACAGGAGTTTCTGACACTGCCCAAGGATATCCCGATACACCTGGTATATGGACAAAGGAGCAGGTCGAAGCCTGGAAACCCATTGTAGATGCAGTGCACGCTAAAGGCGGTATCTTTTTTTGCCAGCTTTGGCATGTTGGCAGAGTTTCAAATAAAGGTTTTCAGCCCAATGGACAAGCACCTATCTCC…	MANNVGDGQEEKQQEIPLLTPYKLGNFQLSHRIVLAPLTRQRSYGNVPQPHAILYYSQRT TKGGLLIAEATGVSDTAQGYPDTPGIWTKEQVEAWKPIVDAVHAKGGIFFCQLWHVGRVS NKGFQPNGQAPISSTDKSLTPQLRANGIDVAEFTPPRRLRTDEIPQIINDFRLAARNAIE AGFDGVEIHGAHGYLIDQFMKDEINDRTDQYGGSLENRCRFALEIVDAIANEIGADRVGI RLSPFANYMQSGDSNPKALGLHMAEALNKYGILYCHMVEPRMKTVGEKSECPDSLLPMRK AFKGTFLVAGGYDREDGIKAVAENRGDLVVYGAILGQPDLPKRFELNAPLNKYNRDTFYI SDPVVGYTDYPFLETTA
	IbOPR8	ATGGCAAACAATGTCGGCCAAGGACAGGAAGAGGAACAGCAAGAAATTCCTTTGCTCACACCCTATAAAATGGGAAACTTTCACTTATCTCACAGGCAGAGATCTTACAACACCATTCCTCAGCCCCATGCTGCTTTGTATTACTCTCAGAGAACCACCAAAGGGGGTCTTCTAATAACAGAAGCCACTGGAGTTTCTGACACTGCCCAAGGTTATCCTGATACACCTGGTATATGGACAAAGGAGCAAGTTGAAGCCTGGAAACCTATTGTAGATGCAGTACATGCTAAAGGTGGCATCTTTTTCTGCCAGATTTGGCATGTTGGCAGAGTCTCAAGTAAAGATTTTCAGCCTAATGGACAGCCACCTATCTCCAGCACAGACAAGGCATTGAGCAAG…	MANNVGQGQEEEQQEIPLLTPYKMGNFHLSHRQRSYNTIPQPHAALYYSQRTTKGGLLIT EATGVSDTAQGYPDTPGIWTKEQVEAWKPIVDAVHAKGGIFFCQIWHVGRVSSKDFQPNG QPPISSTDKALSKDAIDVGHFIRTPPRRLRTDEIPKIITHFRLAARNAMEAGFDGVEIHG AHGYLIDQFLKDQANDRTDQYGGSVQNRCRFALEIVEAVADEIGADRVGIRLSPFSDYLE CGDSNPNDFGVFMAESLNKYGVLYCHMIEPRMKKLWEKSDGPQSLLPMRKAFNGAFLVAG GYADREDGISAVAGNRADLVVYGRVFLANPDLPKRFELNAPLNKYNRDTFYIPDPVIGYT DYPFLESPTG
	IbOPR9	ATGACTCAAGCGTTGCCTATTGTTCTAGGTTCTGGTCCCAAACTCTTCTCACCTTACAAGTTGGGAAGGTTCAATCTCGCCCACAGGGTAGTATTTGCACCATGCACAAGGTGTAGAGCTTTGGACAGTATCCCACAACAGGCACACGTGGAGTACTATTCGCAAAGGGCCACTCAAGGTGGATTTCTTCTCACTGAGGGAACTATGATCGACCCTACTTCAGCCGGGTTTCCAAATGTGCCTGGGATCTTTACCCAGGAGCAAGTGGAGGCGTGGAAGAAGGTGGTTGATGCTGTCCATGCTAAGGGTGCGGTTTTCTTTTGCCAACTTTGGCACGTGGGTCGTGCATCTCATCAAGCGTATCAGCCTGATGGGGCTTCACCAATTTCATCCACAGAG…	MTQALPIVLGSGPKLFSPYKLGRFNLAHRVVFAPCTRCRALDSIPQQAHVEYYSQRATQG GFLLTEGTMIDPTSAGFPNVPGIFTQEQVEAWKKVVDAVHAKGAVFFCQLWHVGRASHQA YQPDGASPISSTEKQISEHWPLIMPDGFDGIELHSAHGYLIDQFLKDGINDRTDQYGGSL ENRCRFLLQILEAVATAIGPDRVAVRISPAINHMDATDSDPLALGLAVVERLNKLQADLG SKLAYLHLGIEAIEKDEADLVSFGRLFIANPDLVLRFKLDAPLNKYDRSTFYTSDPVVGY TDYPFLDQVADSSVPAQA
Haida HD7791	IbOPR2	ATGGCTAGAACTTCGTCGCTGGATCAAGGCTCAACGCCAAGCCTCTTTTCCCCCTACAAGATGGGCAGGTTCAACCTCTCCCACAGGGTAGTATTGGCTCCATGTACAAGGTGTAGAGCAATAAATGGAATTCCTCAGCCGGCCCTGGCGGAGTACTATTCACAGAGGGCTACCCAAGGTGGATTTCTGATCACTGAGGGGACCATGATTGACCCAACTTCTGCTGGGTTTCCACATGTGCCCGGGATTTTCACAAAGGAGCAAGTGGAGGCATGGAAGAAGGTGGTTGATGATGTCCATGCCAAGGGTGCTATTATTTTCTGTCAGCTATGGCATGTAGGTCGTGCATCTCATCAAGTGTATCAACCTGGTGGATTCGCGCCTATATCTTCCACGGAC…	MARTSSLDQGSTPSLFSPYKMGRFNLSHRVVLAPCTRCRAINGIPQPALAEYYSQRATQGGFLITEGTMIDPTSAGFPHVPGIFTKEQVEAWKKVVDDVHAKGAIIFCQLWHVGRASHQVYQPGGFAPISSTDKPLSKRWRILMPDGSHGIYPKPRVVGVDDIANVVDYYRIAAINAIEAGFDGVEIHGAHGYLIDQFLKDGINDRKDEYGGSLANRCKFIMQVVQAVATAIGADRLGVRISPAIDHLDATDSSPLSLGLAVVERLNKLQVDIRTKLAYLHVTQPRYVAYGQTESGKQGSEEEEARLMLTLRNTYQGTFICSGGYTRQLGIEAITQGDAGLVSYGRLFIANPDLVLRFKLDAPLNKYYRKTFYTQDPVVGYTDYPFLNKESRSNLPFSR…
	IbOPR3	ATGACTCAAGCGTTGCCTATTGTTCTAGGTTCTGGTCACAAACTCTTCTCACCTTACAAGTTGGGAAGGTTCAATCTCGCCCACAGGGTAGTATTTGCACCATGCACAAGGTGTAGAGCTTTGGACAGTATCCCACAACAGGCACACGTGGAGTACTATTCGCAAAGGGCCACTCAAGGTGGATTTCTTCTCACTGAGGGAACTATGATCGACCCTTCTTCAGCCGGGTTTCCAAATGTGCCTGGGATCTTTACCCAGGAGCAAGTGGAGGCGTGGAAGAAGGTGGTTGATGCTGTCCATGCTAAGGGTGCGGTTTTCTTTTGCCAACTTTGGCACGTGGGTCGTGCATCTCATCAAGCGTATCAGCCTGATGGGGCTTCACCAATTTCATCCACAGAG…	MTQALPIVLGSGHKLFSPYKLGRFNLAHRVVFAPCTRCRALDSIPQQAHVEYYSQRATQGGFLLTEGTMIDPSSAGFPNVPGIFTQEQVEAWKKVVDAVHAKGAVFFCQLWHVGRASHQAYQPDGASPISSTEKQISEHWPLIMPDGSYGHFSKPKALSTNDISKYVDFYRIAATNAIEAGFDGIELHSAHGYLIDQFLKDGINDRTDQYGGSLENRCRFLLQILEAVATAIGPDRVAVRISPAINHMDATDSDPLALGLAVVERLNRLQADLGSKLAYLHVTQPRFTARDEGDANKFGGEEKEALLMSSLRKGYEGSFMSSGGYTRQLGIEAIEKDEADLVSFGRLFIANPDLVLRFKLDAPLNKYDRSTFYTSDPVVGYTDYPFLDQVADSSVPAQA-
	IbOPR6	ATGGCGAACAATGTCGATGGACAGGAAGAGAAGCAGCAGGGAATTCCTCTACTCACACCCTATAAATTGGGAACCTTTCAGTTATCTCACAGAGTTGTTTTGGCACCCCTGACAAGGCAGAGATCTTATGGCCATGTTCCTCAGCCTCATGCTATTTTGTATTACTCTCAGAGAACCACGAAAGGGGGTCTTCTAATAGCTGAAGCCGCGGGAGTTTCTGACACTGCCCAAGGATATCCCGATACACCTGGTATTTGGACAAAGGAGCAGGTTGAAGCCTGGAAACCCATTGTAGATGCAGTGCACGCTAAAGGTGGTATCTTTTTTTGCCAGCTTTGGCATGGTGGCCGAGTTTCAAATAAAGGTTATCAGCCCAATGGACAAGCACCTATCTCCAGC…	MANNVDGQEEKQQGIPLLTPYKLGTFQLSHRVVLAPLTRQRSYGHVPQPHAILYYSQRTTKGGLLIAEAAGVSDTAQGYPDTPGIWTKEQVEAWKPIVDAVHAKGGIFFCQLWHGGRVSNKGYQPNGQAPISSTDKPLTPRFLPNSIDVTEFTPPRRLRTDEIPQIINDFRLSARNAIEAGFDGVEIHGAHGYLIDQSLKDEVNDRTDQYGGSLENRCRFALEIVDAIANEIGADRVGIRLSPFANYMESGDSNPNALGVYMAEALNKYGILYCHMVEPRMKTVEEKCECPDSLLPMRKAFKGTFLVAGGYDREDGIKALAENRGDLVVYGRLFLANPDLPKRFELNAPLNKYNRDTFYTSDPVVGYTDYPFLETTA-
	IbOPR7	ATGGCGAACAATGTCGGCGATGGACAGGAAGAGAAGCAGCAGGAAATTCCTCTGCTCACACCCTACAAATTGGGAAACTTTCAGTTATCTCACGGAATTGTTTTGGCACCCCTGACAAGGCAGAGATCTTATGGCAATGTTCCTCAGCCTCATGCTATTTTGTATTACTCTCAGAGAACCACGAAAGGGGGTCTTCTAATAGCAGAAGCCACAGGAGTTTCTGACACTGCCCAAGGATATCCCGATACACCTGGTATATGGACAAAGGAGCAGGTCGAAGCCTGGAAACCCATTGTAGATGCAGTGCACGCTAAAGGCGGCATCTTTTTTTGCCAGCTTTGGCATGTTGGCAGAGTTTCAAATAAAGGTTTTCAGCCCAATGGACAAGCACCTATCTCC…	MANNVGDGQEEKQQEIPLLTPYKLGNFQLSHGIVLAPLTRQRSYGNVPQPHAILYYSQRTTKGGLLIAEATGVSDTAQGYPDTPGIWTKEQVEAWKPIVDAVHAKGGIFFCQLWHVGRVSNKGFQPNGQAPISSTDKSLTPQLRANGIDVAEFTPPRRLRTDEIPQIINDFRLAARNAIEAGFDGVEIHGAHGYLIDQFMKDEINDRTDQYGGSLENRCRFALEIVDAIANEIGADRVGIRLSPFANYMQSGDSNPKALGLHMAEALNKYGILYCHMVEPRMKTVGEKSECPDSLLPMRKAFRGTFLVAGGYDREDGIKAVAENRGDLVVYGRLFLANPDLPKRFELNAPLNKYNRDTFYISDPVVGYTDYPFLETTA-
Haida HD7798	IbOPR2	ATGGCTAGAACTTCGTCGCTGGATCAAGGCTCAACGCCAAGCCTCTTTTCCCCCTACAAGACGGGCAGGTTCAACCTCTCCCACAGGGTAGTATTGGCTCCATGTACAAGGTGTAGAGCAATAAATGGAATTCCTCAGCCGGCCCTGGCGGAGTACTATTCACAGGGGGCTACCCAAGGTGGATTTCCGATCACTGAGGGGACCATGATTGACCCAACTTTTGCTGGGTTTCCACATGTGCCCGGGATTTTCACAAAGGAGCAAGTGGAGGCATGGAAGAAGGTGGTTGATGATGTCCATGCCAAGGGTGCTATTATTTTCTGTCAGCTATGGCATGTGGGTCGTGCATCTCATCAAGTGTATCAACCTGGTGGATCCGCGCCTATATCTTCCACGGAC…	MARTSSLDQGSTPSLFSPYKTGRFNLSHRVVLAPCTRCRAINGIPQPALAEYYSQGATQGGFPITEGTMIDPTFAGFPHVPGIFTKEQVEAWKKVVDDVHAKGAIIFCQLWHVGRASHQVYQPGGSAPISSTDKPISKRWRILMPDGSHGIYPKPRVVGVDDIANVVDYYRIAAINAIEAGFDGVEIHGAHGYLIDQFLKDGINDRKNECGGSLADRCKFIMQVVQEVATAIGADRLGVRISPAIDHLDATDSSPLSLGLAVVERLNKLQVDIRTKLAYLHVTQPRYVAYGQTESGKQGSEEEEARLMLTLRNTYQGTFICSGGYTRQLGIEAIAQGDADLVSYGRLFIANPDLVLRFKLDAPLNKYNRKTFYTQDPVVGYTDYPFLNKESRSNLPFSR…
	IbOPR3	ATGACTCAAGCGTTGCCTATTGTTCTAGGTTCTGGTCACAAACTCTTCTCACCTTACAAGTTGGGAAGGTTCAATCTCGCCCACAGGGTAGTATTTGCACCATGCACAAGGTGTAGAGCTTTGGACAGTATCCCACAACAGGCACACGTGGAGTACTATTCGCAAAGGGCCACTCAAGGTGGATTTCTTCTCACTGAGGGAACTATGATCGACCCTTCTTCAGCCGGGTTTCCAAATGTGCCTGGGATCTTTACCCAGGAGCAAGTGGAGGCGTGGAAGAAGGTGGTTGATGCTGTCCATGCTAAGGGTGCGGTTTTCTTTTGCCAACTTTGGCACGTGGGTCGTGCATCTCATCAAGCGTATCAGCCTGATGGGGCTTCACCAATTTCATCCACAGGG…	MTQALPIVLGSGHKLFSPYKLGRFNLAHRVVFAPCTRCRALDSIPQQAHVEYYSQRATQGGFLLTEGTMIDPSSAGFPNVPGIFTQEQVEAWKKVVDAVHAKGAVFFCQLWHVGRASHQAYQPDGASPISSTGKQISEHWPLIMPDGSYGHFSKPKALSTNDISKYVDFYRIAATNAIEAGFDGIELHSAHGYLIDQFLKDGINDRTDQYGGSLENRCRFLLQILEAVATAIGPDRVAVRISPAINHMDATDSDPLALGLAVVERLNRLQADLGSKLAYLHVTQPRFTARDEGDANKFGGEEKEALLMSSLRKGYEGSFMSSGGYTRQLGIEAIEKDEADLVSFGRLFIANPDLVLRFKLDAPLNKYDRSTFYTSDPVVGYTDYPFLDQVADSSVPAQA-
	IbOPR6	ATGGCGAACAATGTCGATGGACAGGAAGAGAAGCAGCAGGAAATTCCTCTGTTCACACCCTACAAATTGGGAAACTTTCAGTTATCTCACAGAATTGTTTTGGCACCCCTGACAAGGCAGAGATCTTATGGCAATGTTCCTCAGCCTCATGCTATTTTGTATTACTCTCAGAGAACCACGAAGGGGGGTCTTCTAATAGCAGAAGCCACGGGAGTTTCTGACACTGCCCAAGGATATCCCGATACACCTGGTATATGGACAAAGGAGCAGGTCGAAGCCTGGAAACCCATTGTAGATGCAGTGCACGCTAAAGGCGGTATCTTTTTTTGCCAGCTTTGGCATGTTGGCAGAGTTTCAAATAAAGGTTTTCAGCCCAATGGACAAGCACCTATCTCCAGC…	MANNVDGQEEKQQEIPLFTPYKLGNFQLSHRIVLAPLTRQRSYGNVPQPHAILYYSQRTTKGGLLIAEATGVSDTAQGYPDTPGIWTKEQVEAWKPIVDAVHAKGGIFFCQLWHVGRVSNKGFQPNGQAPISSTDKSLTPQLRANGIDVAEFTPPRRLRTDEIPQIINDFRLAARNAIEAGFDGVEIHGAHGYLIDQFMKDEINDRTDQYGGSLENRCRFALEIVDAIANEIGADRVGIRLSPFANYMQSGDSNPKALGLHMAEALNKYGILYCNMVEPRMKTVGEKSECPDSLLPMRKAFKGTFLVAGGYDREDGIEAVAENRGDLVVYGRLFLANPDLPKRFELNAPLNKYNRDTFYISDSVVGYTDYPFLETTA-
	IbOPR7	ATGGCGAACAATGTCGGCGATGGACAGGAAGAGAAGCAGCAGGAAATTCCTCTGCTCACACCCTACAAATTGGGAAACTTTCAGTTATCTCACAGAATTGTTTTGGCACCCCTGACAAGGCAGAGATCTTATGGCAATGTTCCTCAGCCTCATGCTATTTTGTATTACTCTCAGAGAACCACGAAAGGGGGTCTTCTAATAGCAGAAGCCACAGGAGTTTCTGACACTGCCCAAGGATATCCCGATACACCTGGTATATGGACAAAAGAGCAGGTCGAAGCATGGAAACCCATTGTAGATGCAGTGCACGCTAAAGGCGGTATCTTTTTTTGCCAGATTTGGCATGTTGGCAGAGTTTCAAATAAAGGTTTTCAGCCCAATGGACAAGCACCTATCTCC…	MANNVGDGQEEKQQEIPLLTPYKLGNFQLSHRIVLAPLTRQRSYGNVPQPHAILYYSQRTTKGGLLIAEATGVSDTAQGYPDTPGIWTKEQVEAWKPIVDAVHAKGGIFFCQIWHVGRVSNKGFQPNGQAPISSTDKSLTPQLRANGIDVAEFTPPRRLRTDEIPQIINDFRLAARNAIEAGFDGVEIHGAHGYLIDQFMKDEINDRTDQYGGSLENRCRLALEIVDAIANEIGADRVGIRLSPFANYMQSGDSNPKALGLHMAEALNKYGILYCHMVEPRMKTVGEKSECPDSLLPMRKAFKGTFLVAGGYDREDGIKAVAENRGDLVVYGRLFLANPDLPKRFELNAPLNKYNRDTFYISDSVVGYTDYPFLETTA-
