# Supplementary material for: Genome-wide identification, gene cloning, subcellular location and expression analysis of the OPR gene family under salt stress in sweetpotato
Source: BMC Plant Biol. 2024 Dec 6;24:1171. doi: 10.1186/s12870-024-05887-8 (PMC11622663; doi:10.1186/s12870-024-05887-8)
Supplement: Supplementary file 7 — Supplementary Material 7. [file 12870_2024_5887_MOESM7_ESM.xlsx]

## Sheet: Table S7
Table S7. The primer sequences in this study
Primier name	Forward Primer(5'-3')	Reverse Primer(5'-3')	Annotation
IbOPR2	ATGGCTAGAACTTCGTCGC	TTACAGACGCGAAAAAGGTA	Gene clone
IbOPR3	ATGACTCAAGCGTTGCCTA	TCAAGCTTGAGCAGGAACA	Gene clone
IbOPR6	ATGGCGAACAATGTCGATGGA	TCAAGCCGTGGTTTCAAGAAAC	Gene clone
IbOPR7	ATGGCGAACAATGTCGG	TCAAGCCGTGGTTTCAAG	Gene clone
eGFP-IbOPR2	acggcatggacgagctgtacATGACTCAAGCGTTGCCTATTGTTCTAGG	acggcatggacgagctgtacATGACTCAAGCGTTGCCTATTGTTCTAGG	Subcellular localization
eGFP-IbOPR3	acggcatggacgagctgtacATGGCTAGAACTTCGTCGCTGGATC	aatgtttgaacgatctgcagTTACAGACGCGAAAAAGGTAGGTTACTTCTG	Subcellular localization
GFP-IbOPR6	ggggtaccATGGCGAACAATGTCGATGGA	gctctagaAGCCGTGGTTTCAAGAAAC	Subcellular localization
GFP-IbOPR7	ggggtaccATGGCGAACAATGTCGG	gctctagaAGCCGTGGTTTCAAG	Subcellular localization
qRT-IbOPR2	GCAGGGTTTGATGGTGTTGA	CGGTCATTGATCCCGTCTTT	Gene expression
qRT-IbOPR3	GAAGGGCTATGAGGGGAGT	AGCTTGAACCGCAACACC	Gene expression
qRT-IbOPR6	ACTTTCTTGGTTGCTGGTGG	GCTTTGGTAAATCGGGGTT	Gene expression
qRT-IbOPR7	TGCCATATGGTTGAGCCCAG	CCAGCAACCAAGAAAGTGCC	Gene expression
β-Actin	AGCAGCATGAAGATTAAGGTTGTAGCAC	TGGAAAATTAGAAGCACTTCCTGTGAAC	Gene expression
