# Supplementary material for: Genome-wide identification, gene cloning, subcellular location and expression analysis of the OPR gene family under salt stress in sweetpotato
Source: BMC Plant Biol. 2024 Dec 6;24:1171. doi: 10.1186/s12870-024-05887-8 (PMC11622663; doi:10.1186/s12870-024-05887-8)
Supplement: Supplementary file 8 — Supplementary Material 8. [file 12870_2024_5887_MOESM8_ESM.xlsx]

## Sheet: IbOPR2
Variety	Treatment time	Repeat 1	Repeat 2	Repeat 3	mean value	standard Error
Haida7798	0 h	1	1	1	1	0
	6 h	2.11404	3.87268	4.47949	3.48874	0.709319
	12 h	2.86129	9.27491	3.52266	5.21962	2.03661
	24 h	3.91768	4.14106	3.91768	3.99214	0.0744595
	48 h	3.27161	10.9283	5.57897	6.59297	2.2677
	72 h	3.30198	6.94833	3.24901	4.49978	1.22437
Haida7791	0 h	8.43663	7.31065	8.67381	8.14037	0.420469
	6 h	6.43824	27.7933	19.1597	17.7971	6.20221
	12 h	12.9063	16.037	5.95183	11.6317	2.98027
	24 h	8.4757	15.5985	10.4831	11.5191	2.12041
	48 h	4.94739	16.0741	8.7949	9.9388	3.26253
	72 h	18.8088	11.4982	4.82323	11.7101	4.03867
Trearment time\Variety	Haida HD7798	Haida HD7791
0 h	1	8.14037
6 h	3.48874	17.7971
12 h	5.21962	11.6317
24 h	3.99214	11.5191
48 h	6.59297	9.9388
72 h	4.49978	11.7101

## Sheet: IbOPR3
Variety	Treatment time	Repeat 1	Repeat 2	Repeat 3	mean value	standard Error
Haida7798	0 h	1	1	1	1	0
	6 h	0.752623	5.11004	2.99661	2.95309	1.25806
	12 h	1.05458	3.01746	6.78963	3.62056	1.68281
	24 h	2.74473	2.51112	2.20891	2.48826	0.1551
	48 h	1.83613	12.6407	6.9323	7.13636	3.12067
	72 h	1.57644	9.87194	4.16024	5.20287	2.45079
Haida7791	0 h	11.6184	17.6917	16.4498	15.2533	1.85249
	6 h	19.9733	49.9819	20.9663	30.3072	9.84154
	12 h	3.25653	11.4982	3.47417	6.07629	2.71167
	24 h	2.40883	10.3867	4.64818	5.81457	2.37571
	48 h	0.695762	2.8219	5.35171	2.95646	1.34574
	72 h	2.75108	5.36409	1.88775	3.33431	1.04504
Trearment time\Variety	Haida HD7798	Haida HD7791
0 h	1	15.2533
6 h	2.95309	30.3072
12 h	3.62056	6.07629
24 h	2.48826	5.81457
48 h	7.13636	2.95646
72 h	5.20287	3.33431

## Sheet: IbOPR6
Variety	Treatment time	Repeat 1	Repeat 2	Repeat 3	mean value	standard Error
Haida7798	0 h	1	1	1	1	0
	6 h	2.3511	4.95311	2.04202	3.11541	0.92317
	12 h	2.91467	2.0209	1.91853	2.2847	0.316369
	24 h	2.77663	2.16595	1.29235	2.07831	0.430708
	48 h	2.68825	4.94167	2.50822	3.37938	0.782873
	72 h	1.68568	2.45945	2.07532	2.07348	0.223368
Haida7791	0 h	5.07474	5.25977	5.6438	5.3261	0.167588
	6 h	6.39377	5.86311	4.8121	5.68966	0.464752
	12 h	3.63847	3.90413	1.9816	3.17473	0.601475
	24 h	3.16017	3.61752	2.88786	3.22185	0.21288
	48 h	1.42405	1.99308	3.75809	2.39174	0.702646
	72 h	5.51489	1.17148	0.647671	2.44468	1.54254
Trearment time\Variety	Haida HD7798	Haida HD7791
0 h	1	5.3261
6 h	3.11541	5.68966
12 h	2.2847	3.17473
24 h	2.07831	3.22185
48 h	3.37938	2.39174
72 h	2.07348	2.44468

## Sheet: IbOPR7
Variety	Treatment time	Repeat 1	Repeat 2	Repeat 3	mean value	standard Error
Haida HD7798	0 h	1	1	1	1	0
	6 h	2.08252	4	3.53081	3.20445	0.57708
	12 h	1.48624	1.45062	2.65124	1.8627	0.394404
	24 h	3.14923	4.71307	1.56555	3.14262	0.908617
	48 h	10.0561	7.02907	7.19336	8.09285	0.982775
	72 h	1.88557	2.38943	3.28676	2.52059	0.409771
Haida HD7791	0 h	7.88075	2.44528	8.95897	6.42834	2.0157
	6 h	12.8914	10.7779	14.723	12.7974	1.13983
	12 h	3.17847	2.14355	3.5801	2.96737	0.427919
	24 h	2.29474	2.29209	4.21831	2.93505	0.641632
	48 h	0.771105	1.24258	3.85928	1.95766	0.960506
	72 h	2.69136	1.10957	2.26315	2.02136	0.472356
Trearment time\Variety	Haida HD7798	Haida HD7791
0 h	1	6.42834
6 h	3.20445	12.7974
12 h	1.8627	2.96737
24 h	3.14262	2.93505
48 h	8.09285	1.95766
72 h	2.52059	2.02136
